# Supplementary material for: Blood Cells and Venous Thromboembolism Risk: A Two-Sample Mendelian Randomization Study
Source: Front Cardiovasc Med. 2022 Jul 8;9:919640. doi: 10.3389/fcvm.2022.919640 (PMC9304581; doi:10.3389/fcvm.2022.919640)
Supplement: Supplementary Table 1 — Single-nucleotide polymorphisms used for each exposure. [file Table_1.XLSX]

## Sheet: Platelet count
	SNP	effect_allele.exposure	other_allele.exposure	chr.exposure	beta.exposure	se.exposure	eaf.exposure	pval.exposure	beta.outcome	se.outcome	eaf.outcome	pval.outcome	samplesize.exposure
1	rs10040653	T	C	5	-0.0308121	0.00416559	0.0836366	1.39798e-13	0.000146453	0.000476619	0.0836399	0.758635	350474
2	rs10047928	A	G	14	-0.0182905	0.00265348	0.253763	5.47016e-12	5.90731e-05	0.000303684	0.253686	0.845767	350474
3	rs10048745	A	G	2	0.0188937	0.00267479	0.256297	1.62517e-12	0.000554987	0.000306062	0.256334	0.0697847	350474
4	rs10056083	C	A	5	-0.0140872	0.00250184	0.686333	1.79564e-08	-0.000110887	0.000286301	0.686457	0.698528	350474
5	rs10117872	T	C	9	-0.0833234	0.0128088	0.00847326	7.76962e-11	-0.00119393	0.00146316	0.00850064	0.414504	350474
6	rs10145353	G	A	14	-0.0176265	0.00308253	0.170232	1.07746e-08	0.000244513	0.00035257	0.170227	0.487986	350474
7	rs10220411	G	A	14	0.0283837	0.00262836	0.261747	3.51399e-27	-8.16137e-05	0.00030071	0.261825	0.78608	350474
8	rs10264122	C	T	7	0.0139706	0.00237166	0.60467	3.85035e-09	-0.000637224	0.000271346	0.604754	0.0188556	350474
9	rs1035317	G	A	12	0.0150348	0.00237337	0.388381	2.37936e-10	0.000102892	0.000271562	0.388369	0.704771	350474
10	rs10458728	C	T	10	-0.0184888	0.00264707	0.260768	2.86088e-12	3.98904e-06	0.000302722	0.260832	0.989486	350474
11	rs1047891	A	C	2	-0.0346816	0.00248464	0.315799	2.87541e-44	0.000248137	0.000284286	0.315726	0.382751	350474
12	rs10750385	G	A	11	0.0162058	0.00246414	0.671897	4.81837e-11	9.02938e-06	0.000281936	0.671906	0.974451	350474
13	rs10764672	A	C	10	0.0174645	0.00293717	0.808808	2.74986e-09	0.000571841	0.000336079	0.808873	0.0888485	350474
14	rs10769981	C	T	11	-0.0244452	0.00231852	0.455589	5.49541e-26	7.40437e-05	0.000265299	0.455456	0.780171	350474
15	rs10792079	A	C	11	-0.0132434	0.00234237	0.57032	1.57022e-08	-0.000409006	0.000267979	0.570337	0.126946	350474
16	rs10817007	G	T	9	0.0247426	0.0034559	0.128612	8.11148e-13	-0.000397139	0.000395287	0.128673	0.315049	350474
17	rs10820606	C	A	9	0.0483499	0.00279361	0.228464	4.41774e-67	-0.000772782	0.00031974	0.228408	0.0156534	350474
18	rs10832728	G	A	11	-0.0177692	0.00231197	0.523044	1.52511e-14	-0.000445576	0.00026449	0.523074	0.0920556	350474
19	rs10849333	T	G	12	-0.0238133	0.00259132	0.27577	3.96278e-20	5.22277e-06	0.000296375	0.275826	0.98594	350474
20	rs10865130	G	C	2	-0.0199145	0.00247706	0.322247	9.04482e-16	0.000304198	0.000283439	0.322244	0.283164	350474
21	rs10876550	A	G	12	0.0520131	0.00232216	0.558979	4.86407e-111	-0.000873497	0.000265919	0.559201	0.00102059	350474
22	rs10886430	G	A	10	-0.0295063	0.00354034	0.12698	7.82168e-17	0.00212589	0.000405023	0.127004	1.53169e-07	350474
23	rs10900828	G	T	5	0.0165808	0.00237323	0.580453	2.82163e-12	8.68765e-05	0.000271502	0.580345	0.74898	350474
24	rs11071720	C	T	15	0.0381682	0.00252614	0.701737	1.46049e-51	-0.000231714	0.00028909	0.701721	0.422827	350474
25	rs11073731	A	C	15	0.0151192	0.0023701	0.448033	1.78312e-10	-0.000165771	0.000271191	0.447963	0.541021	350474
26	rs11075750	G	A	16	0.0173933	0.00238634	0.399289	3.13545e-13	-0.000774169	0.000273071	0.399208	0.00458205	350474
27	rs11082304	T	G	18	-0.0520873	0.00230757	0.513659	9.77237e-113	0.00028241	0.000264157	0.513731	0.285026	350474
28	rs11107880	A	G	12	0.0257707	0.00455295	0.0693662	1.513e-08	-0.000619738	0.000520578	0.0694466	0.233859	350474
29	rs11134475	G	A	5	-0.0184584	0.00240083	0.637029	1.49451e-14	0.000399704	0.000274705	0.637067	0.145661	350474
30	rs11150621	T	C	16	0.0142133	0.00241594	0.356528	4.02977e-09	0.000248908	0.000276421	0.356317	0.367872	350474
31	rs11164132	C	T	13	0.0298721	0.00241197	0.35685	3.20775e-35	9.03103e-05	0.000276026	0.356834	0.743533	350474
32	rs111893804	G	A	12	-0.0199214	0.00245841	0.500159	5.3629e-16	-8.24133e-05	0.000281265	0.500221	0.769515	350474
33	rs11204543	C	G	1	-0.0171861	0.00246888	0.340676	3.38221e-12	-0.000804407	0.000282555	0.34065	0.00441499	350474
34	rs112096491	T	C	1	0.0130568	0.00235267	0.553334	2.86213e-08	0.000136783	0.000269135	0.553395	0.61129	350474
35	rs11259186	G	T	10	-0.016682	0.00231973	0.539523	6.42836e-13	0.00044494	0.00026541	0.539466	0.0936569	350474
36	rs112671186	A	G	19	-0.0426931	0.00743117	0.0267166	9.19158e-09	0.00136995	0.000850782	0.0266825	0.107349	350474
37	rs112879674	A	G	14	0.0140061	0.00233589	0.436964	2.02381e-09	6.13214e-05	0.000267248	0.436997	0.818515	350474
38	rs112951098	T	C	17	-0.0206928	0.00316703	0.157979	6.42096e-11	0.000205488	0.000362273	0.157973	0.570566	350474
39	rs113128512	C	T	4	-0.0290837	0.00401356	0.0915495	4.28943e-13	-7.43286e-05	0.000459191	0.0915323	0.871409	350474
40	rs113443561	T	C	8	0.0194023	0.00322318	0.151765	1.75001e-09	-0.0001044	0.000368835	0.151712	0.777134	350474
41	rs113693454	A	T	4	-0.0626518	0.00658465	0.0316768	1.83105e-21	0.000424872	0.000753999	0.0316309	0.573099	350474
42	rs113721422	A	G	16	0.0486585	0.00429889	0.0786122	1.07127e-29	-6.16586e-05	0.000492089	0.0785625	0.900286	350474
43	rs113825134	A	G	12	-0.0181589	0.00273054	0.234091	2.92887e-11	-1.13505e-06	0.000312396	0.234112	0.997101	350474
44	rs113889746	G	A	2	-0.0155647	0.00246259	0.329971	2.61114e-10	0.000196973	0.000281701	0.329886	0.484411	350474
45	rs114694170	C	T	5	0.143751	0.0049301	0.059423	1.11429e-186	0.000424845	0.000564786	0.0593891	0.451918	350474
46	rs114968084	A	G	9	-0.078736	0.00702827	0.0296938	3.99761e-29	-0.000149145	0.00080432	0.0296851	0.852892	350474
47	rs115243514	C	G	3	0.108573	0.00891233	0.0176009	3.92464e-34	-0.000272178	0.00101919	0.0176261	0.789429	350474
48	rs1154002	A	G	7	-0.0384197	0.00492639	0.941557	6.26902e-15	-0.000317022	0.00056357	0.941517	0.573758	350474
49	rs11553699	G	A	12	-0.109771	0.00351536	0.135348	1e-200	-0.000314964	0.000402663	0.135403	0.434097	350474
50	rs11601507	A	C	11	-0.0333719	0.00451488	0.0684074	1.45445e-13	0.000446585	0.00051658	0.0683981	0.387313	350474
51	rs11604127	T	C	11	0.0917629	0.00275025	0.23211	1e-200	-0.000505425	0.000315156	0.232133	0.108775	350474
52	rs116052829	T	C	10	0.0321862	0.00378538	0.103483	1.85866e-17	-0.000159417	0.000433134	0.103473	0.712832	350474
53	rs11627485	C	T	14	0.0253312	0.00232726	0.450002	1.38007e-27	4.63597e-05	0.000266251	0.44989	0.861771	350474
54	rs11648192	T	C	16	-0.0142488	0.00242238	0.435049	4.05313e-09	0.000216491	0.000277131	0.435053	0.434692	350474
55	rs11667430	G	A	19	-0.0414373	0.00239301	0.39461	3.79927e-67	0.000181338	0.000273884	0.394612	0.50791	350474
56	rs11686139	C	A	2	0.0313173	0.00292151	0.194272	8.32147e-27	0.000142706	0.000334125	0.19437	0.669303	350474
57	rs117119759	A	G	9	-0.0508694	0.00707661	0.0285009	6.56901e-13	0.00320285	0.000810024	0.0284666	7.68652e-05	350474
58	rs11731274	G	T	4	0.0518676	0.0030327	0.176275	1.50418e-65	0.000210174	0.000347068	0.176318	0.5448	350474
59	rs11747856	A	G	5	0.0188519	0.00286092	0.794129	4.42079e-11	0.000128191	0.000327285	0.794127	0.695295	350474
60	rs11764390	A	G	7	0.0239413	0.00235696	0.438196	3.08532e-24	0.0001806	0.000269621	0.438094	0.502968	350474
61	rs11779638	C	A	8	0.0234074	0.00273984	0.234129	1.30918e-17	0.000234628	0.000313462	0.234241	0.454156	350474
62	rs11841319	T	C	13	-0.0611409	0.00381885	0.102577	1.13553e-57	0.000235224	0.000437265	0.102497	0.590617	350474
63	rs11879091	T	C	19	-0.0145796	0.0023161	0.518166	3.07978e-10	7.19249e-05	0.000264989	0.518318	0.786064	350474
64	rs11917130	A	T	3	-0.0182456	0.00242121	0.648451	4.86855e-14	-0.000271353	0.000277002	0.648371	0.327281	350474
65	rs11950562	C	A	5	-0.0280679	0.00231315	0.475916	7.07946e-34	6.67359e-05	0.000264615	0.476059	0.800886	350474
66	rs12000252	G	A	9	-0.0169129	0.00233746	0.550261	4.64515e-13	-0.000120158	0.000267415	0.550293	0.653192	350474
67	rs12041331	A	G	1	0.0377262	0.00417542	0.0840986	1.64361e-19	-0.000140756	0.000477859	0.0840718	0.768332	350474
68	rs12042229	G	A	1	0.0195695	0.00235969	0.393641	1.10586e-16	-0.000361722	0.000269988	0.39363	0.180322	350474
69	rs12045264	A	G	1	-0.0311227	0.00242208	0.632104	8.81861e-38	0.000121601	0.000277192	0.632186	0.660887	350474
70	rs12052715	G	C	2	-0.0298587	0.00259065	0.727399	9.93116e-31	0.000332118	0.000296482	0.727433	0.262631	350474
71	rs12065863	C	T	1	-0.0368897	0.00266905	0.251263	1.94715e-43	0.000558145	0.000305441	0.251352	0.0676488	350474
72	rs12119893	A	G	1	-0.0309776	0.00354366	0.135557	2.30622e-18	3.20482e-05	0.0004053	0.135664	0.936975	350474
73	rs12126199	T	C	1	0.0508941	0.00642547	0.0335104	2.36919e-15	-0.00204771	0.000735215	0.0335209	0.00534995	350474
74	rs12136856	G	C	1	-0.0205742	0.00243238	0.651973	2.72019e-17	2.19119e-05	0.000278321	0.651947	0.937248	350474
75	rs12147994	A	C	14	-0.0215056	0.00265801	0.259502	5.94429e-16	-0.000492425	0.000303995	0.25972	0.105267	350474
76	rs12149202	A	G	16	0.0217471	0.00258359	0.275618	3.86367e-17	-0.00057446	0.000295558	0.275649	0.0519386	350474
77	rs12158292	C	T	22	-0.0167574	0.0023702	0.563427	1.55167e-12	-0.000251345	0.000271173	0.563637	0.353989	350474
78	rs12175076	C	T	6	-0.0142786	0.00260565	0.69563	4.25951e-08	6.21308e-05	0.000298032	0.695544	0.834862	350474
79	rs1224382	C	T	6	-0.0194648	0.00236639	0.540026	1.94984e-16	0.000217066	0.000270792	0.540185	0.422785	350474
80	rs12343129	A	C	9	0.022779	0.00393049	0.09521	6.8193e-09	-0.000645011	0.000449657	0.095236	0.151444	350474
81	rs12376511	C	T	9	-0.0458494	0.00315343	0.160314	7.02587e-48	-0.000505203	0.000360779	0.160421	0.161421	350474
82	rs12451471	T	C	17	-0.0141088	0.00239025	0.373923	3.58047e-09	1.91865e-05	0.000273474	0.37369	0.944068	350474
83	rs12459419	T	C	19	-0.021502	0.00246381	0.325706	2.62361e-18	7.43857e-05	0.000281881	0.325527	0.791865	350474
84	rs12484795	C	A	22	-0.0280711	0.00307595	0.173027	7.14496e-20	-0.000612345	0.000352016	0.173018	0.0819408	350474
85	rs12490795	C	G	3	0.025369	0.00410281	0.0872254	6.28333e-10	-0.000932912	0.000469524	0.087217	0.046931	350474
86	rs12542032	G	C	8	-0.0153303	0.00257713	0.280183	2.70738e-09	0.000133374	0.000294849	0.28029	0.65102	350474
87	rs1260326	C	T	2	-0.042483	0.00236243	0.607022	2.8688e-72	6.32499e-05	0.000270339	0.606851	0.815012	350474
88	rs12614923	G	A	2	0.0143334	0.00241231	0.376183	2.82241e-09	9.57818e-05	0.00027601	0.375984	0.728575	350474
89	rs12621712	G	A	2	0.0256698	0.00331954	0.141743	1.05366e-14	-0.000352637	0.000379638	0.141781	0.352954	350474
90	rs12676105	T	C	8	-0.0187601	0.00231199	0.505341	4.90343e-16	0.0002928	0.000264517	0.50546	0.268329	350474
91	rs12767683	A	C	10	0.0183586	0.00246984	0.324966	1.06292e-13	0.00043629	0.000282516	0.32513	0.122516	350474
92	rs12824685	T	G	12	-0.029665	0.00288724	0.203554	9.25337e-25	-0.000867584	0.000330354	0.203508	0.00863416	350474
93	rs12903325	G	T	15	0.0190179	0.00271787	0.240668	2.61276e-12	5.83648e-05	0.000310931	0.240736	0.851104	350474
94	rs12932413	T	C	16	0.0188973	0.00314738	0.160851	1.92531e-09	0.00061764	0.000360196	0.160775	0.0863953	350474
95	rs12945043	G	A	17	-0.014728	0.00235383	0.433893	3.9288e-10	-0.000142042	0.000269342	0.433881	0.597941	350474
96	rs13078720	T	C	3	0.0200453	0.00315144	0.165461	2.01118e-10	3.10714e-05	0.000360515	0.165478	0.931318	350474
97	rs13084317	A	G	3	0.0152887	0.00245809	0.330493	4.98448e-10	-0.000186958	0.00028115	0.330584	0.506067	350474
98	rs13084357	C	T	3	0.0361116	0.00419622	0.0835534	7.61377e-18	-0.000118988	0.000480184	0.0835038	0.804292	350474
99	rs13108218	G	A	4	-0.0215173	0.0023984	0.618261	2.93833e-19	-3.80515e-05	0.00027441	0.61824	0.889714	350474
100	rs13154903	C	T	5	-0.0208319	0.00369277	0.111699	1.68931e-08	0.00061594	0.000422467	0.111705	0.144852	350474
101	rs13208045	T	C	6	-0.0311432	0.00375438	0.106939	1.08793e-16	0.000333589	0.000429308	0.107035	0.437137	350474
102	rs13224082	T	A	7	-0.0301002	0.00270979	0.242057	1.16038e-28	-1.67288e-05	0.000310066	0.242061	0.956973	350474
103	rs13243214	T	G	7	0.0287105	0.00252582	0.299288	6.19441e-30	-9.14146e-05	0.000288945	0.299504	0.75172	350474
104	rs13322435	G	A	3	0.0143463	0.00237357	0.400838	1.50332e-09	-0.000546946	0.000271466	0.400678	0.0439268	350474
105	rs13357739	A	T	5	0.0619179	0.00765212	0.0235346	5.90745e-16	-0.00108939	0.000876125	0.0235004	0.213714	350474
106	rs1340837	G	A	10	0.0145095	0.00234569	0.412672	6.19327e-10	0.000336571	0.000268409	0.412548	0.209862	350474
107	rs1354034	C	T	3	0.13741	0.00234518	0.601313	1e-200	7.44591e-05	0.000269604	0.601097	0.782411	350474
108	rs139039269	C	A	5	-0.027924	0.00456986	0.0694802	9.94397e-10	0.000598846	0.00052294	0.0694778	0.252147	350474
109	rs1436367	C	A	12	-0.0178437	0.00278101	0.223444	1.39833e-10	-0.000154153	0.000318247	0.223423	0.628115	350474
110	rs144317085	T	A	4	0.0385496	0.00644361	0.0337978	2.19791e-09	0.000153276	0.000737149	0.0338151	0.835283	350474
111	rs147233090	T	C	15	0.107639	0.00757032	0.0241689	7.24269e-46	-0.00254788	0.000866251	0.0241704	0.00326889	350474
112	rs148762611	G	A	22	-0.0189128	0.00243286	0.347255	7.62957e-15	7.28811e-06	0.000278341	0.347188	0.97911	350474
113	rs149142833	T	C	20	0.0207097	0.00321054	0.156203	1.11596e-10	-0.000642781	0.000367305	0.15628	0.0801198	350474
114	rs149290349	A	G	2	-0.0705246	0.00443428	0.0749998	6.18586e-57	2.62785e-05	0.000507195	0.0750598	0.958679	350474
115	rs151234	C	G	16	0.0645978	0.00345107	0.128863	3.84326e-78	-0.00031726	0.000394922	0.128845	0.421774	350474
116	rs1519819	T	C	15	0.0147291	0.00237053	0.608442	5.19111e-10	-0.000461649	0.000271166	0.608439	0.0886707	350474
117	rs1558328	T	C	12	-0.0519654	0.0023158	0.497279	1.94089e-111	-0.000498284	0.000265114	0.497137	0.0601755	350474
118	rs1602456	A	G	3	-0.068925	0.00800574	0.0212798	7.37055e-18	-0.00162395	0.000916524	0.021256	0.0764188	350474
119	rs167924	G	A	3	0.0184289	0.00238315	0.62103	1.05317e-14	-0.000608311	0.000272673	0.621177	0.0256874	350474
120	rs16844866	C	T	2	0.0201015	0.00302675	0.176712	3.11387e-11	0.000219281	0.00034631	0.176783	0.526609	350474
121	rs16858573	C	T	2	-0.0251814	0.00350115	0.125441	6.38263e-13	-6.41819e-05	0.000400246	0.125624	0.872601	350474
122	rs16932411	G	A	8	-0.0179762	0.00248553	0.315927	4.75773e-13	0.000271129	0.000284372	0.315876	0.340372	350474
123	rs16979901	G	A	20	0.0317821	0.00381316	0.102151	7.78753e-17	0.000149005	0.000436352	0.102123	0.732744	350474
124	rs17127600	G	T	14	0.0173179	0.00307611	0.171583	1.8053e-08	0.000669312	0.000352007	0.171552	0.057248	350474
125	rs17572109	A	G	2	0.0367756	0.00275337	0.233782	1.10994e-40	-0.000522848	0.000315106	0.23375	0.0970599	350474
126	rs17625587	A	G	1	-0.0222987	0.00263457	0.26208	2.59657e-17	0.00041618	0.000301403	0.262081	0.167338	350474
127	rs1768584	G	A	1	0.0509589	0.00236872	0.386356	1.36144e-102	0.000355971	0.000271124	0.386361	0.189202	350474
128	rs17687755	C	G	15	0.0178683	0.00255265	0.28854	2.56567e-12	0.000195779	0.000291969	0.288661	0.502508	350474
129	rs17758695	T	C	18	-0.0533771	0.00681881	0.0295471	4.97393e-15	0.00180683	0.000780648	0.0295146	0.0206395	350474
130	rs17860346	T	C	12	0.039175	0.00375752	0.105697	1.9081e-25	0.000712785	0.000429963	0.105715	0.0973621	350474
131	rs178761	G	A	14	-0.0163661	0.00256171	0.284999	1.67456e-10	0.000209292	0.000293084	0.284866	0.475163	350474
132	rs183072	C	T	5	-0.0146501	0.00246736	0.327252	2.89601e-09	-0.000244318	0.000282244	0.327288	0.386696	350474
133	rs183583130	T	G	17	-0.0606823	0.00784151	0.0236519	1.00786e-14	-0.000785031	0.000896433	0.0236893	0.381179	350474
134	rs183725	C	T	16	0.0255035	0.00282725	0.772805	1.87975e-19	4.94254e-05	0.000323467	0.772765	0.878557	350474
135	rs183811190	T	A	11	-0.0396619	0.00622758	0.0361504	1.90818e-10	0.000521593	0.000712342	0.0361595	0.464033	350474
136	rs1865761	C	T	18	-0.0169523	0.00231292	0.522507	2.31686e-13	-0.000480971	0.000264603	0.522436	0.0691099	350474
137	rs1926310	C	G	1	-0.0160358	0.002734	0.235727	4.48632e-09	-4.89213e-05	0.000312753	0.2357	0.875701	350474
138	rs1933295	G	A	1	-0.0192676	0.00278464	0.776368	4.54779e-12	-3.8552e-05	0.000318536	0.776285	0.903668	350474
139	rs1982101	T	A	15	-0.0189735	0.00237511	0.393205	1.37025e-15	-1.22338e-05	0.000271647	0.393208	0.964079	350474
140	rs1984021	A	G	21	0.0303881	0.00336831	0.136446	1.85952e-19	-3.19212e-05	0.000385434	0.13642	0.933996	350474
141	rs2015210	G	T	7	-0.0212553	0.00268803	0.752707	2.63572e-15	6.3499e-05	0.000307568	0.752711	0.836435	350474
142	rs2015599	A	G	12	-0.0439648	0.00231734	0.459903	3.1842e-80	0.000108266	0.00026521	0.459987	0.683106	350474
143	rs2017058	C	T	4	-0.0167073	0.00233373	0.51154	8.14142e-13	-0.000133438	0.000266935	0.51169	0.617152	350474
144	rs2017536	T	G	9	0.0218896	0.00252	0.695544	3.75924e-18	-0.00052171	0.000288264	0.695532	0.0703218	350474
145	rs2046823	A	G	3	0.0360729	0.00262994	0.264285	8.3253e-43	0.000412975	0.000300951	0.264215	0.169992	350474
146	rs2057149	T	C	6	0.0186522	0.00243011	0.648733	1.65234e-14	0.000180074	0.000278039	0.648626	0.517207	350474
147	rs2066334	G	A	10	-0.0134725	0.00236504	0.405826	1.22397e-08	9.86314e-05	0.000270567	0.405793	0.715458	350474
148	rs2068888	A	G	10	-0.0210355	0.0023212	0.448737	1.28351e-19	7.23344e-05	0.000265555	0.44869	0.785322	350474
149	rs2084312	T	C	17	0.018356	0.00289409	0.800124	2.26214e-10	2.53791e-06	0.000331103	0.800168	0.993884	350474
150	rs2097598	G	C	22	-0.0244439	0.00246601	0.377431	3.70681e-23	-0.000618977	0.000282149	0.377347	0.0282508	350474
151	rs210798	G	T	6	-0.019423	0.00231851	0.520546	5.4325e-17	0.000526559	0.000265241	0.520467	0.0471216	350474
152	rs211510	G	A	6	-0.0144294	0.00232163	0.465624	5.13109e-10	-2.11875e-05	0.000265623	0.46564	0.936424	350474
153	rs2122403	A	G	12	-0.0305152	0.00428657	0.920768	1.09094e-12	0.000182387	0.000490529	0.920816	0.710029	350474
154	rs2142218	C	T	21	-0.0200496	0.00318155	0.157386	2.94476e-10	-0.000545858	0.000363941	0.157408	0.133653	350474
155	rs2155311	A	G	11	-0.0273181	0.0023698	0.48109	9.6984e-31	-0.000228395	0.000271236	0.480972	0.399758	350474
156	rs2155380	G	A	11	0.0535028	0.00260146	0.271226	6.23448e-94	0.000642643	0.000297843	0.271105	0.0309557	350474
157	rs2236055	G	A	1	-0.0381132	0.00231248	0.468052	5.25412e-61	0.000151449	0.000264625	0.46805	0.56711	350474
158	rs2236074	A	G	1	-0.0209124	0.00241582	0.361373	4.88652e-18	0.000247375	0.000276341	0.361541	0.370691	350474
159	rs2238784	A	G	22	0.0230709	0.00255232	0.286166	1.58562e-19	-0.000291673	0.000292029	0.286124	0.317901	350474
160	rs224082	T	C	10	-0.0174664	0.00239449	0.376439	3.00538e-13	0.000143538	0.000273973	0.37635	0.60034	350474
161	rs2241233	T	C	17	-0.0204281	0.00343513	0.860624	2.73672e-09	0.000487068	0.000392974	0.860602	0.215183	350474
162	rs2243103	G	C	17	0.0704847	0.00444892	0.07286	1.64097e-56	0.000545276	0.000509181	0.0728651	0.28422	350474
163	rs2246090	A	T	5	0.014032	0.00234814	0.591872	2.29182e-09	0.00023741	0.000268626	0.591855	0.376807	350474
164	rs2255531	A	G	12	-0.0226382	0.00242831	0.348216	1.1413e-20	-0.000871365	0.000277841	0.348211	0.00171163	350474
165	rs2282492	C	T	11	-0.0191666	0.00239154	0.377215	1.11071e-15	4.04596e-05	0.000273626	0.377274	0.88245	350474
166	rs2289321	C	T	2	0.0264953	0.00478376	0.0627926	3.05141e-08	-0.000394923	0.000547684	0.062683	0.470862	350474
167	rs2297066	G	C	14	0.0518432	0.00269679	0.241609	2.56803e-82	-0.000109659	0.000308631	0.241582	0.722359	350474
168	rs2301825	G	C	15	-0.0305901	0.00344716	0.128638	7.08761e-19	-0.000146803	0.000394284	0.128668	0.70965	350474
169	rs2315560	G	C	4	-0.0171291	0.00235382	0.588488	3.41665e-13	-1.77368e-05	0.000269246	0.588467	0.947477	350474
170	rs2343681	A	G	3	0.0186639	0.00283465	0.789554	4.58036e-11	0.000759916	0.000324322	0.789595	0.0191254	350474
171	rs2355710	A	T	1	-0.0161375	0.0028783	0.202447	2.06467e-08	0.000401803	0.000329335	0.202437	0.22245	350474
172	rs242554	T	C	17	-0.0161806	0.00237758	0.412864	1.00856e-11	-0.000802601	0.000272011	0.412985	0.00317161	350474
173	rs2494663	A	C	1	-0.018874	0.00232658	0.551234	4.98081e-16	7.76494e-05	0.000266191	0.551261	0.770511	350474
174	rs249681	C	G	5	0.0262417	0.00237917	0.616115	2.7746e-28	0.000273602	0.000272255	0.616112	0.314922	350474
175	rs2523842	A	G	6	-0.0410003	0.00682353	0.0295058	1.87245e-09	-0.00115608	0.000780313	0.0295257	0.13846	350474
176	rs2546979	C	G	5	-0.0409411	0.00253145	0.7022	8.21864e-59	-0.000692342	0.000289712	0.702182	0.0168601	350474
177	rs2641444	C	T	17	-0.0246049	0.00255601	0.285789	6.23161e-22	-0.000180371	0.000292491	0.285702	0.537451	350474
178	rs2700936	G	T	7	0.0172339	0.00232421	0.458812	1.21927e-13	-0.000335233	0.000265963	0.458838	0.207508	350474
179	rs2714483	G	A	2	-0.0148412	0.00236118	0.394325	3.27167e-10	-0.000426189	0.00027019	0.394299	0.114712	350474
180	rs2724564	T	G	4	0.021805	0.00232851	0.560873	7.69485e-21	0.000133047	0.000266414	0.560711	0.617497	350474
181	rs2767627	A	C	10	0.0135226	0.00232635	0.452731	6.14936e-09	0.000135004	0.000266152	0.452646	0.611984	350474
182	rs2818866	T	C	6	0.0130431	0.00233263	0.434549	2.25175e-08	-0.000770677	0.000266887	0.434493	0.0038815	350474
183	rs28362951	G	A	11	0.0233662	0.00261348	0.26703	3.88687e-19	0.000190882	0.000299027	0.266932	0.523249	350474
184	rs28456	G	A	11	0.0404254	0.00248742	0.314928	2.27719e-59	-0.0011477	0.000284697	0.314903	5.5483e-05	350474
185	rs28505677	G	C	10	-0.0315855	0.0027346	0.237186	7.44903e-31	-0.00018391	0.00031282	0.23728	0.556595	350474
186	rs28538623	C	G	8	0.0186625	0.00247126	0.331264	4.30229e-14	0.000493073	0.000282772	0.331244	0.0812101	350474
187	rs28549287	A	G	1	0.0233389	0.00300233	0.774048	7.64892e-15	-7.29613e-05	0.000343448	0.774061	0.831765	350474
188	rs2859868	A	G	3	-0.0204876	0.00233524	0.549982	1.74341e-18	0.000615188	0.000267226	0.549773	0.0213285	350474
189	rs28706215	T	A	1	-0.0169775	0.00254143	0.694861	2.38836e-11	0.000411349	0.000290797	0.694868	0.157199	350474
190	rs2915607	C	T	8	0.0183833	0.00264179	0.742163	3.44191e-12	-0.000494001	0.000302152	0.742091	0.102062	350474
191	rs296852	A	G	9	-0.0391017	0.00242869	0.635365	2.68164e-58	0.000120212	0.000277957	0.635412	0.66539	350474
192	rs301371	A	G	6	0.0408548	0.0023464	0.408746	7.18456e-68	-0.00049814	0.000268513	0.408942	0.0635711	350474
193	rs303968	C	T	13	-0.0156133	0.00236948	0.397724	4.42385e-11	0.000172116	0.000271093	0.397794	0.525497	350474
194	rs3122414	A	G	1	-0.0142538	0.00244774	0.665914	5.77577e-09	0.000579331	0.000279979	0.665691	0.0385283	350474
195	rs3184504	C	T	12	-0.0959625	0.00230484	0.518197	1e-200	-0.00102092	0.000264324	0.517975	0.000112308	350474
196	rs34164109	T	C	6	0.109328	0.0026266	0.261605	1e-200	0.000267951	0.000301246	0.261617	0.373748	350474
197	rs34346558	C	A	10	0.018564	0.00286173	0.205052	8.76799e-11	0.000837326	0.000327399	0.205067	0.0105429	350474
198	rs34536443	C	G	19	-0.0550508	0.00566309	0.0460955	2.47002e-22	0.000342292	0.000648092	0.046101	0.597393	350474
199	rs34592828	A	G	5	-0.14909	0.00552658	0.0455911	4.02717e-160	-0.000195583	0.000632525	0.0456541	0.757162	350474
200	rs34651	T	C	5	0.0444387	0.00424244	0.918324	1.13737e-25	-5.91077e-05	0.000485667	0.918398	0.903133	350474
201	rs34750619	A	G	14	0.0369224	0.00453633	0.070255	3.99025e-16	0.000195549	0.000519119	0.0702165	0.706401	350474
202	rs34789477	G	A	1	0.0356324	0.00391989	0.096383	9.94031e-20	-0.00104842	0.000448462	0.0963923	0.0193981	350474
203	rs35181127	G	A	1	-0.0144111	0.00240147	0.508644	1.96341e-09	0.00010735	0.000274735	0.508609	0.69599	350474
204	rs35258120	A	G	14	0.0462081	0.00299529	0.818575	1.12409e-53	-0.000410297	0.000342688	0.818423	0.231194	350474
205	rs35267052	G	T	5	0.0289116	0.00381697	0.102378	3.6141e-14	0.00036882	0.000436781	0.102333	0.398443	350474
206	rs35330522	A	G	2	0.0184491	0.00232447	0.476778	2.07922e-15	0.000112458	0.000265882	0.476823	0.672325	350474
207	rs36034566	C	A	17	0.0176077	0.00231109	0.483188	2.56685e-14	-0.000250747	0.000264511	0.483316	0.34315	350474
208	rs363096	C	T	4	-0.0178911	0.00234047	0.574281	2.10669e-14	-0.000379061	0.00026775	0.574244	0.156856	350474
209	rs374039502	A	T	13	-0.0494994	0.00860152	0.0206616	8.6852e-09	-0.000628663	0.000983788	0.0206703	0.522808	350474
210	rs3742028	A	G	12	-0.040126	0.00234123	0.582237	8.09841e-66	0.000176777	0.000267873	0.582162	0.5093	350474
211	rs3767809	C	T	1	0.0386691	0.0027828	0.22113	6.90399e-44	0.000521986	0.00031848	0.221118	0.101216	350474
212	rs3796215	G	A	3	-0.0324533	0.00247142	0.322135	2.2228e-39	-0.000268419	0.000282756	0.322079	0.342472	350474
213	rs3804749	T	C	3	-0.0332223	0.00236344	0.593088	7.20278e-45	-0.000369716	0.000270459	0.593091	0.171628	350474
214	rs381500	A	C	6	0.0272798	0.00232252	0.451595	7.53009e-32	0.000337323	0.000265694	0.451373	0.20423	350474
215	rs385893	C	T	9	0.0967804	0.00230757	0.525856	1e-200	-0.00016522	0.000264684	0.525896	0.532485	350474
216	rs3912392	A	G	4	-0.0156669	0.00231063	0.50668	1.2006e-11	-0.000118095	0.000264355	0.506651	0.65507	350474
217	rs3956381	A	C	13	0.0168214	0.00239922	0.579885	2.36701e-12	-0.000118527	0.000274441	0.579785	0.665823	350474
218	rs3970551	G	A	22	0.020499	0.0037114	0.115219	3.3302e-08	-0.000214758	0.000424602	0.115219	0.613006	350474
219	rs4072989	C	A	6	0.0131984	0.00237364	0.549484	2.69346e-08	0.000312148	0.000271572	0.549444	0.250386	350474
220	rs408307	T	C	9	0.0302585	0.00262634	0.264248	1.04568e-30	-6.65087e-06	0.000300539	0.264308	0.982344	350474
221	rs4083463	A	G	14	-0.0170544	0.00246035	0.335417	4.16582e-12	4.67523e-05	0.000281521	0.33553	0.868102	350474
222	rs4148445	T	C	13	0.064437	0.00419811	0.917566	3.74024e-53	-7.14202e-05	0.00048067	0.917622	0.881881	350474
223	rs42033	T	A	7	-0.0161515	0.00285119	0.208668	1.47299e-08	0.000275452	0.000326283	0.208671	0.398551	350474
224	rs4257458	G	A	21	0.0229143	0.00238221	0.390227	6.69268e-22	-0.000497916	0.000272555	0.390213	0.0677236	350474
225	rs4296389	T	C	2	0.0149301	0.00269138	0.246138	2.90182e-08	-0.000367663	0.000307866	0.246238	0.232388	350474
226	rs4357501	T	C	1	-0.0156478	0.00238107	0.616154	4.97852e-11	-0.000323706	0.000272378	0.616204	0.234659	350474
227	rs4389834	A	G	7	-0.0159949	0.00267344	0.274939	2.19402e-09	-6.77781e-05	0.000305852	0.27505	0.824622	350474
228	rs4477285	A	G	1	0.0192671	0.00235233	0.421231	2.60615e-16	-0.000493726	0.000269118	0.421308	0.0665641	350474
229	rs4531775	A	C	17	0.0527148	0.00409469	0.0870273	6.43576e-38	-7.99798e-05	0.000468833	0.0869803	0.864544	350474
230	rs457648	T	C	5	0.0129923	0.00232156	0.461491	2.19058e-08	0.000188319	0.00026557	0.461373	0.478256	350474
231	rs4630833	C	T	20	-0.0333498	0.00263604	0.260706	1.11841e-36	-0.000434339	0.000301636	0.2607	0.149883	350474
232	rs4679703	A	C	3	0.0134781	0.00231383	0.482866	5.71571e-09	-0.000142986	0.000264642	0.482907	0.588991	350474
233	rs4715332	A	C	6	-0.0226929	0.00233928	0.572262	3.01023e-22	-0.000265656	0.000267718	0.572299	0.321054	350474
234	rs4747508	T	C	10	-0.020829	0.00234398	0.582589	6.35477e-19	9.41519e-05	0.000268147	0.582385	0.725498	350474
235	rs4771666	T	C	13	0.0152561	0.00275349	0.234521	3.01571e-08	0.000628443	0.000314938	0.234601	0.0459949	350474
236	rs4783183	G	C	16	-0.0427251	0.00350672	0.87616	3.85301e-34	0.0004936	0.000401389	0.876284	0.218799	350474
237	rs4785386	A	G	16	0.0159124	0.00267598	0.751026	2.74397e-09	0.000104135	0.000306212	0.751203	0.733799	350474
238	rs4802252	C	T	19	-0.0164888	0.00237146	0.387124	3.58179e-12	-4.49068e-05	0.000271398	0.387104	0.868578	350474
239	rs4809330	G	A	20	0.0169339	0.0024462	0.666382	4.44427e-12	0.000477577	0.000279919	0.666462	0.0879853	350474
240	rs4812449	G	C	20	0.0140199	0.00236117	0.406523	2.89314e-09	-2.10792e-05	0.000270079	0.406643	0.93779	350474
241	rs4818033	C	T	21	-0.0178368	0.00249284	0.320639	8.37144e-13	-0.000213463	0.000285111	0.320558	0.454037	350474
242	rs4841600	C	T	8	-0.0133742	0.00232335	0.544034	8.59864e-09	0.000126493	0.000265828	0.544206	0.634185	350474
243	rs4846914	A	G	1	0.0237966	0.00236621	0.607135	8.63177e-24	-0.000432688	0.000270697	0.607293	0.109949	350474
244	rs4849845	A	G	2	-0.0319313	0.00249704	0.687728	1.95839e-37	0.000175968	0.000285721	0.68774	0.53798	350474
245	rs4853721	T	C	2	-0.0182805	0.00311988	0.167194	4.65093e-09	0.0006401	0.000356785	0.167295	0.0728014	350474
246	rs4888387	G	T	16	0.0171668	0.00235405	0.59518	3.0493e-13	-0.000796287	0.000269359	0.595174	0.00311444	350474
247	rs4916186	G	A	1	0.0166181	0.00231821	0.499492	7.59801e-13	-0.000307014	0.000265327	0.499569	0.247227	350474
248	rs4921997	T	G	8	0.0150854	0.00252839	0.695315	2.42739e-09	-9.5475e-05	0.000289271	0.695333	0.74136	350474
249	rs4936066	C	A	11	-0.0194894	0.00295582	0.190389	4.29932e-11	0.000409657	0.000338201	0.190358	0.225787	350474
250	rs4947490	G	A	7	0.015583	0.00247381	0.679309	2.99619e-10	-2.93143e-05	0.000283001	0.679397	0.9175	350474
251	rs4966015	T	G	15	-0.0354331	0.00329164	0.143517	5.10975e-27	0.000471074	0.000376528	0.143606	0.210899	350474
252	rs4980067	A	C	10	0.017947	0.00231041	0.5037	8.00203e-15	-0.000265852	0.000264441	0.503739	0.314735	350474
253	rs511515	G	A	6	0.0980519	0.00251427	0.699423	1e-200	-5.91527e-05	0.000288165	0.699471	0.837358	350474
254	rs55633676	C	T	12	0.0176389	0.0031866	0.156395	3.10871e-08	6.29937e-05	0.000364628	0.156323	0.862839	350474
255	rs556562	C	A	11	0.0229777	0.00293406	0.808064	4.84061e-15	-0.000144071	0.000335838	0.808202	0.66793	350474
256	rs55664157	A	T	2	-0.0280882	0.0035478	0.121821	2.43893e-15	0.000193067	0.000405974	0.121732	0.634385	350474
257	rs55679363	T	A	8	0.0174318	0.00248498	0.31704	2.30622e-12	-0.000222514	0.000284383	0.31689	0.433953	350474
258	rs55773542	T	C	21	-0.0254791	0.00377903	0.104689	1.56207e-11	-0.00114236	0.000432614	0.104545	0.00827599	350474
259	rs55775277	G	T	11	-0.0262253	0.00243119	0.359482	4.00313e-27	1.68625e-05	0.000278177	0.359475	0.951664	350474
260	rs55794721	A	G	1	-0.035024	0.00235002	0.406991	3.23147e-50	8.2304e-05	0.000269018	0.406881	0.759649	350474
261	rs55928935	T	G	11	-0.0253377	0.00361098	0.11598	2.27353e-12	-0.000431254	0.000413028	0.116002	0.296427	350474
262	rs56043070	A	G	1	-0.127352	0.00447151	0.071516	3.23594e-178	0.000338911	0.000512164	0.0715128	0.508148	350474
263	rs56133113	G	A	11	0.0196073	0.00356714	0.119429	3.87365e-08	0.00015255	0.000408207	0.119383	0.708623	350474
264	rs56268840	T	C	3	-0.0300335	0.00259029	0.273801	4.44529e-31	8.23511e-05	0.000296393	0.273812	0.781131	350474
265	rs56333341	T	A	1	-0.030286	0.00483199	0.0607923	3.66606e-10	0.000551456	0.00055291	0.0607845	0.318586	350474
266	rs5759002	G	A	22	-0.0326878	0.00231677	0.520587	3.42847e-45	0.000295976	0.000265091	0.520601	0.264206	350474
267	rs5763928	G	A	22	-0.0185793	0.00270761	0.241518	6.80769e-12	0.00049369	0.000309761	0.241509	0.110987	350474
268	rs57843631	T	C	19	-0.225495	0.00871221	0.0192003	1.44212e-147	0.000673657	0.0009973	0.019209	0.499369	350474
269	rs58221005	A	G	7	-0.0161047	0.00290634	0.20005	3.00545e-08	0.000384162	0.000332499	0.200103	0.247936	350474
270	rs583306	T	C	18	0.0229105	0.00262715	0.738414	2.77715e-18	0.000323245	0.000300559	0.73837	0.282161	350474
271	rs58405523	T	A	11	0.0280399	0.003195	0.159687	1.69903e-18	0.000422371	0.000365519	0.159694	0.24787	350474
272	rs59192911	A	C	19	0.0165747	0.00281295	0.235354	3.8125e-09	9.87962e-05	0.000321718	0.235566	0.758777	350474
273	rs59543286	C	A	7	-0.0186785	0.00314594	0.161926	2.89955e-09	0.000181417	0.000359979	0.161838	0.614287	350474
274	rs59602331	C	T	9	-0.0282816	0.00270215	0.251581	1.24394e-25	6.39963e-05	0.000309194	0.251683	0.836028	350474
275	rs6026699	A	T	20	0.0181294	0.0026856	0.279896	1.47503e-11	0.000330252	0.000307135	0.279797	0.282256	350474
276	rs6060978	A	G	20	-0.0253011	0.00280545	0.216143	1.91514e-19	0.000462332	0.000321009	0.216111	0.149799	350474
277	rs60757417	G	C	9	-0.0809744	0.00489885	0.0603899	2.38397e-61	-0.000448641	0.000560559	0.0604359	0.423511	350474
278	rs61009920	A	C	15	0.0462531	0.00335693	0.137076	3.52858e-43	-0.000665631	0.000384286	0.136973	0.083253	350474
279	rs61025394	A	G	6	-0.0166459	0.00283806	0.210279	4.48931e-09	-0.000194496	0.000324714	0.210207	0.54919	350474
280	rs6103669	A	G	20	-0.0194329	0.00256236	0.286999	3.3597e-14	4.12742e-05	0.000293228	0.286969	0.888061	350474
281	rs61215818	A	G	5	-0.0436428	0.00434829	0.0770061	1.05852e-23	0.000445441	0.000497789	0.076923	0.370874	350474
282	rs6141	T	C	3	0.0557118	0.00232969	0.529534	2.77971e-126	3.7193e-05	0.000266686	0.529646	0.889084	350474
283	rs61781296	T	C	1	0.0273406	0.00263431	0.261812	3.12752e-25	-0.000314685	0.000301477	0.261722	0.296573	350474
284	rs62048972	T	C	16	0.0394758	0.00312196	0.164343	1.22124e-36	0.000414929	0.000357281	0.164305	0.245499	350474
285	rs62126620	A	G	19	0.0185894	0.00293744	0.195349	2.4797e-10	0.000444154	0.000336031	0.195218	0.186248	350474
286	rs62240976	G	C	3	-0.0265297	0.00403826	0.0907648	5.05243e-11	-0.000381911	0.000462287	0.0906885	0.408728	350474
287	rs62491415	A	G	7	-0.0245483	0.00389478	0.0977142	2.92536e-10	-0.000262486	0.000445623	0.0976917	0.555842	350474
288	rs62549698	T	G	9	-0.0572665	0.00481397	0.0624882	1.26096e-32	-0.00141538	0.00055058	0.062543	0.0101494	350474
289	rs630505	C	T	1	0.0178776	0.00261708	0.265245	8.44112e-12	-0.000421327	0.000299448	0.265207	0.159425	350474
290	rs632157	A	G	18	-0.0351382	0.00470168	0.0650024	7.82348e-14	-0.000795213	0.00053798	0.0649895	0.139369	350474
291	rs640221	G	A	11	0.0174993	0.00310647	0.834073	1.77031e-08	-0.000256732	0.000355368	0.833979	0.470024	350474
292	rs6425522	C	T	1	-0.0673666	0.00290784	0.802304	1.19674e-118	-0.000271303	0.000332847	0.80218	0.415017	350474
293	rs6444571	C	T	3	0.0179318	0.00263666	0.259931	1.04112e-11	-0.000179753	0.000301643	0.259913	0.551233	350474
294	rs6505129	A	G	17	-0.0682766	0.00231012	0.516934	9.63829e-192	-0.000469576	0.000264607	0.517016	0.0759609	350474
295	rs6545465	C	T	2	-0.0185259	0.00294291	0.808234	3.07539e-10	-0.000456878	0.000336554	0.808169	0.174617	350474
296	rs655029	A	G	2	0.0742427	0.00256873	0.708485	1.8281e-183	-1.66625e-05	0.00029426	0.708558	0.954844	350474
297	rs6556405	C	T	5	-0.0347994	0.00267399	0.248806	1.03944e-38	-0.000529588	0.000305969	0.248891	0.0834795	350474
298	rs6592965	A	G	7	0.0130856	0.00232547	0.453967	1.83426e-08	0.000141432	0.000266036	0.45392	0.594984	350474
299	rs661126	G	T	1	0.016497	0.00244633	0.62465	1.54775e-11	-0.000119495	0.000279891	0.624582	0.669427	350474
300	rs66527945	T	C	13	0.0255892	0.00454474	0.0692605	1.79825e-08	9.29846e-05	0.000519994	0.0692384	0.85808	350474
301	rs6706095	G	T	2	0.0244343	0.00271277	0.76013	2.1252e-19	0.000118823	0.000310328	0.760189	0.701799	350474
302	rs67149561	C	G	1	0.0224253	0.00321008	0.155569	2.83531e-12	-0.000425731	0.000367209	0.155595	0.246307	350474
303	rs6744560	C	A	2	0.0164454	0.0023951	0.369832	6.60085e-12	3.35159e-05	0.000274008	0.369915	0.902648	350474
304	rs6759839	G	A	2	0.0151455	0.00248841	0.678316	1.15582e-09	0.00043268	0.000284712	0.678112	0.128584	350474
305	rs684562	C	T	9	0.0170811	0.00256967	0.719176	2.99158e-11	-0.000214465	0.000293936	0.719056	0.465617	350474
306	rs6851940	G	C	4	0.0132747	0.00243283	0.366796	4.85926e-08	-0.00016847	0.000278324	0.366824	0.544981	350474
307	rs6857262	G	T	4	0.0147685	0.00233952	0.463788	2.74644e-10	-2.98339e-05	0.000267743	0.463721	0.911278	350474
308	rs6880286	T	C	5	0.0187998	0.00234889	0.413137	1.21143e-15	0.000557459	0.000268787	0.41338	0.038082	350474
309	rs6967348	A	G	7	-0.0320008	0.00407333	0.911866	3.97192e-15	-0.00128948	0.0004663	0.911974	0.00568656	350474
310	rs6993770	T	A	8	-0.0660898	0.00255305	0.286016	1.29718e-147	-0.00113464	0.000292345	0.285853	0.00010398	350474
311	rs6998007	T	C	8	0.0135825	0.00233989	0.566032	6.4506e-09	-0.00025152	0.000267619	0.566096	0.347297	350474
312	rs7000170	A	G	8	-0.0179382	0.00255075	0.290292	2.03189e-12	-1.55899e-05	0.000291789	0.29042	0.957391	350474
313	rs7036656	T	C	9	0.0413342	0.00258314	0.722462	1.30647e-57	0.000393418	0.000295616	0.72257	0.183243	350474
314	rs7080838	T	C	10	0.0143156	0.00234033	0.567777	9.55059e-10	2.76618e-05	0.000267652	0.567822	0.917685	350474
315	rs7098181	T	G	10	0.0743141	0.00234158	0.416571	1e-200	2.37976e-05	0.000268312	0.416435	0.929325	350474
316	rs7103603	A	G	11	-0.02851	0.00239701	0.389873	1.29062e-32	-0.000286733	0.000274283	0.389901	0.295844	350474
317	rs7123132	G	A	11	0.0144698	0.00231736	0.542774	4.26766e-10	7.77263e-05	0.000265081	0.542766	0.769355	350474
318	rs7127210	T	G	11	0.0187943	0.0025162	0.314845	8.07793e-14	-0.000176906	0.000287929	0.314785	0.538946	350474
319	rs7132697	A	T	12	0.0141612	0.00252362	0.701653	2.00761e-08	0.000180419	0.00028872	0.701729	0.532042	350474
320	rs7142089	A	T	14	-0.0486664	0.0029395	0.216571	1.52827e-61	-0.000425855	0.000336523	0.216533	0.20571	350474
321	rs714543	G	A	7	-0.0302246	0.0023268	0.433875	1.42725e-38	-0.000112065	0.000266214	0.433848	0.673788	350474
322	rs71633359	C	T	4	0.0262734	0.00253707	0.31955	3.97192e-25	0.000106018	0.000290212	0.319693	0.71488	350474
323	rs721412	G	A	4	-0.0268248	0.00249393	0.319299	5.60531e-27	-0.000171866	0.000285427	0.319243	0.547083	350474
324	rs7233932	G	C	18	0.0165338	0.00248255	0.319393	2.74221e-11	0.000261893	0.000284028	0.319419	0.356495	350474
325	rs7252328	G	A	19	0.0229536	0.00327531	0.153095	2.42103e-12	0.000274969	0.000374738	0.153084	0.463093	350474
326	rs7253820	G	A	19	0.0202592	0.00234377	0.468033	5.45632e-18	-0.000239542	0.000268185	0.467965	0.371753	350474
327	rs7254827	T	A	19	-0.031995	0.0027623	0.225332	5.10858e-31	6.78657e-05	0.000316053	0.225429	0.829979	350474
328	rs725529	T	A	10	0.0152254	0.00241498	0.368802	2.89394e-10	0.000368046	0.000276255	0.36893	0.182772	350474
329	rs72627489	T	C	2	-0.0318662	0.00397561	0.0955133	1.10078e-15	0.000607771	0.000454551	0.0955955	0.181198	350474
330	rs72725173	A	G	14	-0.0431275	0.00317912	0.156786	6.54034e-42	-0.000528601	0.000363823	0.156783	0.146251	350474
331	rs72807421	T	C	16	-0.0528699	0.00753539	0.0255487	2.28349e-12	0.000249082	0.000861538	0.0255891	0.772496	350474
332	rs72932729	T	C	2	0.0184058	0.00232565	0.474633	2.49459e-15	0.000115075	0.000266116	0.474644	0.665432	350474
333	rs72969820	T	C	18	-0.0279394	0.00369192	0.115206	3.80715e-14	-0.000388419	0.000422247	0.115233	0.357633	350474
334	rs72999007	C	T	19	0.121719	0.0113989	0.011133	1.29987e-26	0.000389791	0.00130441	0.0111331	0.765073	350474
335	rs73109811	T	C	12	0.0324461	0.00295054	0.199243	4.00682e-28	-6.30817e-05	0.000337521	0.199405	0.851742	350474
336	rs73164936	G	A	7	0.0347578	0.00438489	0.0752271	2.25684e-15	-0.000759374	0.000501619	0.075258	0.130066	350474
337	rs7349311	A	G	2	-0.0329257	0.00299805	0.187052	4.6957e-28	-0.000387223	0.000342961	0.187176	0.258874	350474
338	rs7385804	A	C	7	0.0273254	0.00238263	0.623683	1.92088e-30	0.000439069	0.000272668	0.623699	0.107341	350474
339	rs74505413	G	T	17	0.0935708	0.0057418	0.0426222	1.10103e-59	5.61693e-05	0.000657289	0.0426004	0.931899	350474
340	rs75107793	A	G	22	0.107183	0.00445711	0.073328	1.12202e-127	0.000730005	0.000510316	0.0733028	0.152576	350474
341	rs7526446	A	C	1	-0.0149874	0.00243	0.637256	6.93825e-10	0.000586782	0.000277969	0.63719	0.034776	350474
342	rs7585866	G	A	2	0.0201097	0.00241519	0.352781	8.36758e-17	0.00022178	0.000276345	0.352715	0.422237	350474
343	rs760402	A	G	9	-0.0177919	0.00249945	0.687657	1.09471e-12	0.000530814	0.000285986	0.687689	0.0634425	350474
344	rs76064941	T	C	1	-0.0584405	0.00657503	0.0318939	6.23591e-19	0.000287477	0.000752856	0.0318278	0.702574	350474
345	rs7618405	A	C	3	-0.0416004	0.00285183	0.2085	3.49704e-48	9.69788e-05	0.00032641	0.208473	0.766385	350474
346	rs761841	C	T	6	0.0129275	0.00234819	0.575562	3.68808e-08	-0.000183336	0.000268603	0.575553	0.494889	350474
347	rs7630419	A	G	3	-0.0158119	0.00235895	0.404294	2.04597e-11	0.000372069	0.000269913	0.404227	0.168058	350474
348	rs7640747	G	C	3	-0.0152291	0.00242643	0.372412	3.47048e-10	-0.000136535	0.000277576	0.37251	0.622802	350474
349	rs7641761	A	T	3	-0.0226165	0.00252204	0.697425	3.04719e-19	0.000729718	0.000288592	0.697552	0.0114541	350474
350	rs76445378	T	C	3	0.100051	0.00926384	0.015845	3.46817e-27	-0.00191004	0.00105851	0.0158805	0.0711607	350474
351	rs7665147	A	T	4	-0.0298272	0.00297804	0.185543	1.30948e-23	0.000592493	0.000340816	0.185432	0.0821315	350474
352	rs7705526	A	C	5	0.03799	0.00249527	0.325355	2.51652e-52	0.000186817	0.000285589	0.325362	0.513018	350474
353	rs77300440	T	C	7	0.0741739	0.00425746	0.0802162	5.99239e-68	-6.05314e-05	0.000487286	0.0801855	0.90114	350474
354	rs77338166	G	A	8	-0.025964	0.00463734	0.0663416	2.15874e-08	0.000105941	0.000530775	0.0662982	0.841795	350474
355	rs7789916	A	G	7	-0.0180619	0.00254957	0.712845	1.40023e-12	0.000109187	0.000291722	0.713028	0.708194	350474
356	rs78157248	C	T	6	0.0286676	0.00456248	0.0691466	3.3178e-10	-0.000384042	0.000521896	0.0691532	0.461817	350474
357	rs78261031	A	G	1	-0.0326302	0.00495054	0.0594922	4.36817e-11	0.000144925	0.000566636	0.0594114	0.798133	350474
358	rs7833924	G	A	8	0.0409645	0.00233254	0.42953	5.14162e-69	0.000304236	0.000266944	0.429296	0.254414	350474
359	rs78400579	A	G	19	0.0533933	0.0050229	0.0594952	2.18172e-26	0.000347046	0.000575006	0.0594446	0.546143	350474
360	rs7860776	A	G	9	-0.0333767	0.00263397	0.290959	8.65167e-37	-0.000163481	0.000301218	0.291102	0.587312	350474
361	rs78689302	G	T	12	0.0509481	0.00383971	0.100897	3.59335e-40	0.000118758	0.000439445	0.10089	0.786971	350474
362	rs78909033	A	G	2	0.0638471	0.00337307	0.135364	7.2845e-80	-5.6483e-05	0.000386167	0.135278	0.883712	350474
363	rs79010100	C	T	18	0.0258066	0.00343709	0.130574	6.00482e-14	-0.000493148	0.000393241	0.130618	0.209821	350474
364	rs7912035	C	T	10	0.0246561	0.00330012	0.857483	7.95976e-14	-2.61345e-05	0.000377674	0.857556	0.944832	350474
365	rs7934719	T	C	11	0.0213606	0.00235266	0.409438	1.09774e-19	-0.000622578	0.000269166	0.409504	0.0207238	350474
366	rs7940646	C	T	11	0.0236516	0.00249148	0.689823	2.2584e-21	-0.000369995	0.000285091	0.689903	0.194352	350474
367	rs7966357	G	C	12	0.0187873	0.00240815	0.359524	6.13197e-15	0.000278461	0.000275491	0.35968	0.312121	350474
368	rs7973618	C	T	12	0.0426519	0.00240224	0.366389	1.69239e-70	-6.837e-06	0.00027488	0.366445	0.980157	350474
369	rs79898419	G	A	1	0.0234272	0.00269005	0.246132	3.08319e-18	0.00047449	0.0003078	0.246116	0.123183	350474
370	rs80054178	C	T	20	0.122334	0.0078011	0.0224353	2.11009e-55	0.000588146	0.000892206	0.0224561	0.509765	350474
371	rs8028182	T	G	15	-0.0207811	0.00292536	0.19304	1.21647e-12	-0.000168865	0.000334786	0.192931	0.613983	350474
372	rs8091707	C	A	18	0.0264474	0.00409934	0.0870075	1.10795e-10	0.000111516	0.000468903	0.0870759	0.812018	350474
373	rs8106212	T	C	19	-0.0855877	0.0107382	0.0120051	1.58599e-15	0.00214273	0.00122954	0.0119897	0.0813861	350474
374	rs8108355	A	G	19	-0.0171006	0.00260592	0.716831	5.31007e-11	-0.000475145	0.000298125	0.716949	0.110986	350474
375	rs8138438	G	A	22	0.014271	0.0023626	0.431854	1.53915e-09	0.000141689	0.000270257	0.43185	0.600088	350474
376	rs8178824	T	C	17	0.089361	0.00681864	0.0297625	3.13256e-39	-0.000557682	0.000780489	0.0297294	0.474901	350474
377	rs853195	A	C	17	-0.0202633	0.00240012	0.637026	3.11387e-17	0.000253046	0.000274529	0.637058	0.356661	350474
378	rs855791	G	A	22	-0.0280751	0.0023364	0.561408	2.95801e-33	9.57685e-06	0.000267282	0.561531	0.971418	350474
379	rs868489	T	C	4	-0.0173899	0.00272684	0.237538	1.80443e-10	-0.000345622	0.000312001	0.237423	0.267966	350474
380	rs893808	G	C	2	0.0165145	0.00246002	0.670752	1.90722e-11	0.000400872	0.000281547	0.670873	0.1545	350474
381	rs9260012	G	A	6	0.0278042	0.00244338	0.392158	5.3629e-30	1.90053e-05	0.000279568	0.392163	0.945801	350474
382	rs9266658	A	G	6	0.0595212	0.00313786	0.161513	3.39391e-80	0.000557604	0.000359121	0.161574	0.120498	350474
383	rs9304813	G	A	19	0.0198492	0.00231213	0.483623	9.13692e-18	5.5868e-05	0.000264532	0.483454	0.832735	350474
384	rs9320282	G	A	6	0.0240303	0.00231316	0.523165	2.82033e-25	6.73185e-05	0.000264677	0.523074	0.799231	350474
385	rs9357551	T	C	6	0.0291958	0.00261734	0.267018	6.86278e-29	0.000774302	0.000299411	0.267126	0.00970756	350474
386	rs9376060	G	A	6	0.0334181	0.00279169	0.220479	5.14399e-33	0.000100532	0.000319418	0.220564	0.752964	350474
387	rs939136	C	G	2	0.0237841	0.00245028	0.663482	2.84184e-22	0.000112345	0.000280304	0.663463	0.688568	350474
388	rs943501	T	C	9	0.0265869	0.00446625	0.927912	2.63761e-09	-0.000359947	0.000510974	0.927908	0.481164	350474
389	rs945631	A	G	1	-0.0441576	0.00587165	0.0413638	5.47142e-14	0.000544619	0.000671694	0.0413655	0.417473	350474
390	rs947001	G	A	14	-0.0149933	0.00246535	0.672899	1.19091e-09	0.000220791	0.00028205	0.672675	0.43374	350474
391	rs9532658	C	A	13	0.0224966	0.00248592	0.684898	1.44212e-19	1.72802e-05	0.000284438	0.684908	0.951557	350474
392	rs9535492	T	C	13	-0.0147751	0.00233929	0.563739	2.68615e-10	0.000647655	0.000267623	0.563856	0.0155196	350474
393	rs9591137	C	T	13	0.0231578	0.00238017	0.382792	2.27248e-22	-0.000293947	0.000272318	0.382866	0.280398	350474
394	rs9638749	A	G	7	-0.024772	0.00282587	0.212752	1.85652e-18	0.000178013	0.00032339	0.212736	0.582005	350474
395	rs964184	C	G	11	0.0385234	0.00340618	0.867713	1.18686e-29	0.000552685	0.000389933	0.867818	0.156372	350474
396	rs9693128	G	A	8	0.0130963	0.00238139	0.608922	3.81259e-08	8.96714e-05	0.000272459	0.608924	0.742067	350474
397	rs9809116	G	A	3	0.021886	0.00236863	0.407213	2.4797e-20	-8.983e-05	0.000271027	0.407334	0.740311	350474
398	rs9829114	A	G	3	-0.017625	0.00235237	0.418382	6.77798e-14	0.000411548	0.000269086	0.41843	0.126158	350474
399	rs9879207	C	T	3	0.0181868	0.00311676	0.167708	5.37811e-09	0.000639203	0.000356453	0.167729	0.0729357	350474
400	rs9895429	C	A	17	-0.0217925	0.00271624	0.236327	1.03467e-15	-0.000694446	0.000310839	0.236354	0.0254771	350474
401	rs9910058	A	G	17	-0.0143421	0.00236731	0.539878	1.37626e-09	0.000368017	0.000270905	0.539701	0.174315	350474
402	rs9919955	C	G	15	-0.0271586	0.00313336	0.163479	4.43302e-18	-0.000283376	0.000358304	0.16365	0.429014	350474
403	rs9927293	A	C	16	-0.0159222	0.00235338	0.460431	1.32923e-11	-9.34312e-05	0.000269202	0.460473	0.728541	350474

## Sheet: Mean platelet  volume
	SNP	effect_allele.exposure	other_allele.exposure	chr.exposure	beta.exposure	se.exposure	eaf.exposure	pval.exposure	beta.outcome	se.outcome	eaf.outcome	pval.outcome	samplesize.exposure
1	rs10047928	A	G	14	0.0312971	0.00274097	0.253764	3.43084e-30	5.90731e-05	0.000303684	0.253686	0.845767	350470
2	rs10107388	C	T	8	-0.0326281	0.00248449	0.368274	2.18524e-39	0.000204899	0.00027519	0.368099	0.456532	350470
3	rs10146346	A	G	14	-0.0141777	0.00245288	0.408004	7.47567e-09	0.000152091	0.000271655	0.40778	0.57557	350470
4	rs10258803	C	T	7	-0.0401322	0.00397984	0.1002	6.55994e-24	0.00013858	0.000440777	0.100209	0.753219	350470
5	rs10438711	T	A	17	-0.0164397	0.00277898	0.247398	3.30689e-09	-0.000477211	0.000307803	0.247378	0.121052	350470
6	rs10466917	G	T	12	0.0161232	0.002508	0.343245	1.28864e-10	9.73137e-05	0.000277754	0.343331	0.726069	350470
7	rs1047891	A	C	2	0.0352993	0.00256689	0.3158	5.10152e-43	0.000248137	0.000284286	0.315726	0.382751	350470
8	rs1052025	G	A	18	0.0479817	0.00507049	0.0598244	3.01162e-21	0.000509653	0.000561406	0.0598378	0.363977	350470
9	rs1060431	A	G	17	-0.0575854	0.00460182	0.0727305	6.4003e-36	0.000570083	0.000509743	0.072733	0.263408	350470
10	rs10744692	T	G	12	0.0193709	0.00333476	0.159935	6.29854e-09	-0.000597751	0.000369254	0.159916	0.105489	350470
11	rs10750866	G	A	11	-0.0296189	0.00269931	0.269868	5.22035e-28	0.000196845	0.000298988	0.26972	0.510302	350470
12	rs10761209	C	A	9	-0.0153956	0.00262096	0.295639	4.25647e-09	-0.000196856	0.000290171	0.29567	0.497509	350470
13	rs10778463	C	G	12	0.015811	0.00283369	0.76975	2.41185e-08	0.000311274	0.000313791	0.769817	0.321208	350470
14	rs10813766	G	T	9	-0.057363	0.00251811	0.661607	8.74984e-115	-0.000332327	0.000278977	0.66143	0.233562	350470
15	rs10820606	C	A	9	-0.0346384	0.0028867	0.228467	3.63664e-33	-0.000772782	0.00031974	0.228408	0.0156534	350470
16	rs10824305	G	C	10	0.013539	0.00243155	0.581092	2.57769e-08	-6.21896e-05	0.000269289	0.581058	0.817362	350470
17	rs10865130	G	C	2	0.0218824	0.002559	0.322246	1.22321e-17	0.000304198	0.000283439	0.322244	0.283164	350470
18	rs10876550	A	G	12	-0.0993123	0.00239487	0.558979	1e-200	-0.000873497	0.000265919	0.559201	0.00102059	350470
19	rs10898864	T	C	11	0.0290756	0.00268675	0.269504	2.73968e-27	-1.15904e-05	0.000297604	0.269522	0.968934	350470
20	rs10915885	A	G	1	0.0174948	0.00307206	0.19961	1.23615e-08	0.000291473	0.000340181	0.199552	0.391546	350470
21	rs10970977	T	C	9	0.0136686	0.00241731	0.571538	1.5647e-08	-0.000365995	0.000267654	0.571767	0.171495	350470
22	rs10970979	G	A	9	0.0464616	0.00262236	0.306294	3.29913e-70	-0.000228591	0.0002905	0.306431	0.431347	350470
23	rs11061925	T	C	12	-0.0154528	0.00259313	0.309864	2.53799e-09	-8.47616e-05	0.000287197	0.309801	0.767892	350470
24	rs11071720	C	T	15	-0.0565204	0.00260885	0.701736	5.15229e-104	-0.000231714	0.00028909	0.701721	0.422827	350470
25	rs11082304	T	G	18	0.046439	0.00238438	0.513659	1.93152e-84	0.00028241	0.000264157	0.513731	0.285026	350470
26	rs1110621	C	T	19	0.0173667	0.00247883	0.366513	2.45641e-12	0.000251483	0.000274497	0.366502	0.359585	350470
27	rs11121012	G	A	1	-0.0329676	0.00250921	0.645612	2.02069e-39	0.000482433	0.000277859	0.645471	0.0825201	350470
28	rs11121529	G	C	1	0.0818347	0.00375642	0.113626	3.75837e-105	0.000743318	0.000415961	0.113778	0.0739401	350470
29	rs11125553	T	C	2	0.0231972	0.00249985	0.367163	1.71277e-20	-0.000226761	0.000276869	0.36709	0.412776	350470
30	rs11128264	T	C	3	-0.0144662	0.00238727	0.493278	1.3648e-09	-0.000155306	0.000264429	0.493551	0.556986	350470
31	rs111631653	A	T	1	0.0719852	0.00921071	0.0182577	5.49541e-15	0.000373303	0.00102013	0.018248	0.714412	350470
32	rs11168256	G	A	12	-0.0178069	0.00263159	0.290524	1.32069e-11	-0.000141159	0.00029138	0.290721	0.628067	350470
33	rs11186852	C	T	10	0.0171188	0.00265771	0.279082	1.187e-10	-5.82737e-06	0.000294239	0.279264	0.984199	350470
34	rs11190583	G	C	10	0.0179054	0.00286676	0.224834	4.22007e-10	-0.000242934	0.000317352	0.224926	0.443973	350470
35	rs11245346	C	G	10	0.0239071	0.00324248	0.16218	1.67071e-13	-8.31096e-05	0.000359048	0.162134	0.816948	350470
36	rs11257361	T	A	10	-0.0371896	0.00295654	0.204437	2.81384e-36	0.000809437	0.000327462	0.204452	0.0134419	350470
37	rs112744251	T	C	11	-0.0311583	0.00490977	0.0630448	2.20973e-10	0.0002981	0.000543651	0.0630694	0.583467	350470
38	rs112747606	T	C	15	0.0199935	0.00286222	0.225141	2.84708e-12	-7.92871e-06	0.000317	0.225104	0.980046	350470
39	rs112811140	T	C	12	0.0191247	0.00262871	0.293154	3.46338e-13	-4.44359e-05	0.000291013	0.293245	0.87864	350470
40	rs113038408	T	C	16	-0.0307358	0.00515159	0.0630087	2.42946e-09	-0.000640411	0.000570813	0.0629529	0.261894	350470
41	rs113885167	T	A	2	0.0164387	0.00282858	0.255194	6.19199e-09	7.02445e-05	0.000313357	0.254995	0.822627	350470
42	rs113919063	A	G	2	-0.0510596	0.00809076	0.0225734	2.77824e-10	0.00129332	0.000895244	0.0225945	0.148557	350470
43	rs114000233	C	A	6	0.0215912	0.00258141	0.311536	6.07855e-17	-0.000187298	0.000285789	0.311607	0.512229	350470
44	rs114008021	A	T	3	-0.0547223	0.00800489	0.0238594	8.1508e-12	0.000376545	0.000887358	0.0238124	0.671314	350470
45	rs114694170	C	T	5	-0.149185	0.00509319	0.0594237	2.28034e-188	0.000424845	0.000564786	0.0593891	0.451918	350470
46	rs114968084	A	G	9	0.100065	0.00726018	0.0296942	3.3266e-43	-0.000149145	0.00080432	0.0296851	0.852892	350470
47	rs11544961	T	C	12	0.0693747	0.00488387	0.0670855	8.80238e-46	-0.000140733	0.000541004	0.067082	0.794761	350470
48	rs11553699	G	A	12	0.417592	0.0035677	0.135346	1e-200	-0.000314964	0.000402663	0.135403	0.434097	350470
49	rs115550566	G	A	6	-0.066399	0.00792415	0.0238736	5.34195e-17	0.0010334	0.000876437	0.0239378	0.238362	350470
50	rs116027976	G	A	1	0.0773488	0.00875914	0.0197462	1.04544e-18	-0.000133848	0.000970434	0.0197277	0.890299	350470
51	rs11603461	A	T	11	0.0223706	0.00317828	0.173069	1.94581e-12	-0.00061733	0.000352017	0.173003	0.0794841	350470
52	rs11604127	T	C	11	-0.120045	0.00283855	0.232108	1e-200	-0.000505425	0.000315156	0.232133	0.108775	350470
53	rs11646743	A	G	16	0.0333567	0.00241749	0.484881	2.68844e-43	-7.68868e-05	0.000267758	0.484929	0.773997	350470
54	rs11652957	G	A	17	-0.0337991	0.00289199	0.217324	1.50314e-31	3.62517e-05	0.000320335	0.217227	0.909897	350470
55	rs11662485	A	G	18	-0.0316312	0.00517671	0.0565071	9.9552e-10	0.000453581	0.000573698	0.0564506	0.429162	350470
56	rs11664743	A	C	18	0.0261519	0.00248728	0.359116	7.49204e-26	0.000134307	0.000275478	0.359155	0.625874	350470
57	rs11667509	C	G	19	0.0682831	0.00249119	0.377017	3.13329e-165	0.000121718	0.000276174	0.376994	0.659409	350470
58	rs11672416	C	T	19	0.0246959	0.00381368	0.112087	9.45584e-11	-0.000771988	0.000422128	0.112178	0.0674311	350470
59	rs11673069	G	C	19	-0.0255716	0.00288909	0.218201	8.70362e-19	-0.000195027	0.000319904	0.218192	0.542099	350470
60	rs1168124	T	C	1	0.0219026	0.00250198	0.648964	2.06586e-18	0.000466405	0.000277046	0.648952	0.0922805	350470
61	rs11681966	A	C	2	0.0264633	0.00248721	0.358434	1.96426e-26	0.000511203	0.000275481	0.358491	0.0635009	350470
62	rs116891650	T	C	12	0.0522899	0.00701006	0.029887	8.71967e-14	-0.000873339	0.000777062	0.0298344	0.261057	350470
63	rs11702425	C	T	21	-0.0148086	0.00260662	0.302952	1.33915e-08	9.7261e-05	0.000288568	0.302958	0.736082	350470
64	rs11712256	T	C	3	-0.0482084	0.00259205	0.30674	3.59749e-77	0.000175545	0.000287191	0.306592	0.541036	350470
65	rs11714268	A	G	3	-0.154722	0.00766853	0.024861	1.78443e-90	-0.000703604	0.000849381	0.0248743	0.40746	350470
66	rs11734099	A	G	4	-0.10441	0.00313259	0.175945	1e-200	0.000228083	0.000347414	0.175989	0.511492	350470
67	rs11775560	G	A	8	0.0182818	0.00305991	0.186685	2.30845e-09	9.89562e-05	0.000338911	0.186599	0.7703	350470
68	rs11789898	T	G	9	-0.0531863	0.00321342	0.165747	1.65386e-61	0.000320548	0.000356051	0.16576	0.367969	350470
69	rs118033845	A	G	10	0.0681802	0.00661301	0.0347546	6.4003e-25	0.000176737	0.000732878	0.0346951	0.809435	350470
70	rs118062269	G	A	20	0.0402418	0.00286639	0.776891	9.22571e-45	0.000459724	0.000317464	0.776825	0.147587	350470
71	rs11807162	A	G	1	-0.0206447	0.00375596	0.114787	3.87659e-08	-0.000626246	0.000416	0.114703	0.132223	350470
72	rs11853810	G	A	15	0.0321966	0.00327528	0.157964	8.40234e-23	-0.000286747	0.000362563	0.1582	0.429009	350470
73	rs11879091	T	C	19	0.0245712	0.00239253	0.518165	9.70063e-25	7.19249e-05	0.000264989	0.518318	0.786064	350470
74	rs1190333	C	G	14	-0.0397939	0.00685185	0.968726	6.33695e-09	-0.000942791	0.000758403	0.968684	0.213822	350470
75	rs12041331	A	G	1	-0.0846176	0.00431173	0.0840996	1.05172e-85	-0.000140756	0.000477859	0.0840718	0.768332	350470
76	rs12128561	G	A	1	0.0153424	0.00252051	0.657479	1.1516e-09	0.000311445	0.000279133	0.657344	0.264527	350470
77	rs12230841	A	G	12	-0.0409586	0.00483989	0.0649285	2.62241e-17	-0.000219752	0.000535971	0.0648765	0.681802	350470
78	rs12438271	G	T	15	-0.0237767	0.00263919	0.286594	2.08785e-19	-0.00010696	0.000292285	0.286488	0.714406	350470
79	rs12445050	T	C	16	0.0581123	0.00347217	0.137961	7.50585e-63	0.001922	0.000384456	0.13806	5.75705e-07	350470
80	rs1250600	G	T	10	0.0182525	0.00249838	0.64767	2.76312e-13	0.000787383	0.000276681	0.64755	0.00443006	350470
81	rs12594925	A	G	15	0.0461185	0.00358444	0.127581	7.10559e-38	-0.000123533	0.000396892	0.127607	0.755611	350470
82	rs12637288	A	G	3	0.0186766	0.00239338	0.478641	6.04227e-15	-0.000223565	0.000265047	0.478725	0.398955	350470
83	rs12643081	C	T	4	-0.0246157	0.00257625	0.686776	1.24509e-21	-0.000215409	0.000285365	0.687027	0.450338	350470
84	rs12645934	A	G	4	-0.0727157	0.00679639	0.0320815	1.03681e-26	0.00152257	0.000751588	0.0321791	0.0427858	350470
85	rs12650244	T	C	4	0.0275071	0.00367344	0.121443	7.00487e-14	9.71376e-05	0.000406624	0.121522	0.811192	350470
86	rs12706122	A	G	7	0.0295031	0.00279021	0.242654	3.97649e-26	5.26836e-05	0.000309023	0.242653	0.86463	350470
87	rs12717895	T	A	5	-0.0194322	0.00256059	0.3182	3.23221e-14	-3.88736e-06	0.000283531	0.318324	0.989061	350470
88	rs12753585	G	A	1	0.0426487	0.00703063	0.0345772	1.31169e-09	-0.000808801	0.00077796	0.0346217	0.298506	350470
89	rs12885436	C	T	14	0.0182928	0.00248937	0.628011	2.01094e-13	-5.95161e-05	0.000275626	0.627875	0.829042	350470
90	rs12893404	T	C	14	-0.0253423	0.00257695	0.312883	8.07421e-23	-0.000280753	0.000285392	0.312846	0.325241	350470
91	rs12914876	T	C	15	-0.0211277	0.00294104	0.214266	6.79516e-13	-0.000609972	0.00032577	0.214175	0.0611519	350470
92	rs12935775	A	G	16	-0.0219884	0.00247632	0.371434	6.74839e-19	0.00035622	0.00027427	0.3715	0.194016	350470
93	rs12978499	C	A	19	0.02302	0.00242674	0.413032	2.4149e-21	-0.00129213	0.000268799	0.413009	1.53225e-06	350470
94	rs13233747	A	G	7	-0.0223923	0.00251439	0.346604	5.33089e-19	-1.12659e-05	0.000278494	0.346676	0.967732	350470
95	rs13257521	G	C	8	0.0236679	0.00295065	0.209672	1.04978e-15	0.000773827	0.000326742	0.209772	0.0178698	350470
96	rs13259933	A	G	8	0.0312353	0.00238683	0.506701	4.01606e-39	0.000166505	0.000264386	0.50685	0.528838	350470
97	rs1328599	T	G	10	0.0478647	0.0045366	0.924111	5.08394e-26	-0.000208451	0.000502775	0.924266	0.678435	350470
98	rs13355951	G	C	5	-0.0263196	0.00242008	0.419263	1.5237e-27	0.000590867	0.000268068	0.419478	0.0275131	350470
99	rs1354034	C	T	3	-0.232784	0.00240267	0.601313	1e-200	7.44591e-05	0.000269604	0.601097	0.782411	350470
100	rs1369236	G	A	20	-0.0485169	0.00419547	0.0888123	6.346e-31	-0.000436631	0.000464439	0.0888885	0.347154	350470
101	rs140064	G	A	22	-0.0346648	0.00287882	0.779398	2.18776e-33	0.000270132	0.000318894	0.779507	0.396945	350470
102	rs140118737	A	G	15	0.0595335	0.00776312	0.0249277	1.741e-14	0.000491537	0.00086062	0.0248859	0.567903	350470
103	rs142518196	G	A	1	0.0691666	0.0074021	0.0280369	9.31108e-21	-0.00120918	0.000819621	0.0280598	0.140136	350470
104	rs1429271	C	T	2	0.0228075	0.00375551	0.885394	1.25609e-09	7.99642e-05	0.000416	0.885427	0.847569	350470
105	rs143407796	C	G	4	-0.0188951	0.00273725	0.25753	5.10152e-12	-0.000271518	0.000303013	0.257698	0.370221	350470
106	rs143727980	A	G	3	0.0561945	0.00865078	0.0205358	8.26609e-11	0.000192872	0.000957386	0.0205681	0.840341	350470
107	rs143858253	C	T	12	0.0335765	0.00455567	0.0774609	1.70648e-13	0.000558451	0.000504671	0.0774427	0.268483	350470
108	rs144333582	A	G	2	-0.0369038	0.00527374	0.0546382	2.60735e-12	-0.000226916	0.000584309	0.0545925	0.697757	350470
109	rs145875564	A	G	18	-0.0637414	0.00772116	0.0275278	1.5188e-16	-0.00132945	0.000854839	0.0275478	0.1199	350470
110	rs1476096	C	A	5	-0.0253398	0.00243547	0.580293	2.38506e-25	3.14353e-05	0.000269718	0.580188	0.907218	350470
111	rs147903250	T	C	12	0.0820614	0.0134839	0.00943047	1.15979e-09	-0.00133984	0.00149641	0.00940083	0.37059	350470
112	rs149370750	T	C	17	0.0395995	0.00526875	0.059301	5.6637e-14	-0.00074837	0.000583403	0.0593206	0.199575	350470
113	rs149511257	A	G	14	0.0878705	0.0136343	0.0078491	1.1588e-10	0.000637064	0.00150898	0.00785506	0.672893	350470
114	rs150497606	A	G	17	-0.0685125	0.00550699	0.0500801	1.59258e-35	0.000439638	0.000610475	0.0499861	0.471428	350470
115	rs151234	C	G	16	-0.065672	0.00356534	0.128863	9.94489e-76	-0.00031726	0.000394922	0.128845	0.421774	350470
116	rs1519103	T	G	2	-0.0288089	0.00253179	0.663871	5.39386e-30	0.000106004	0.000280368	0.663853	0.705364	350470
117	rs156356	C	T	20	0.05924	0.00246187	0.457475	7.76247e-128	-0.000441115	0.000272854	0.457459	0.10595	350470
118	rs1569419	C	T	1	0.0317016	0.00285054	0.767148	9.99309e-29	-0.000322288	0.0003157	0.767163	0.307319	350470
119	rs1630961	C	A	6	-0.0141259	0.00245274	0.600148	8.45766e-09	-0.000543323	0.000271693	0.600188	0.0455261	350470
120	rs16844819	G	T	1	0.0175151	0.00242049	0.441222	4.62381e-13	0.000155189	0.000268058	0.441133	0.562631	350470
121	rs16853231	A	G	3	0.0410187	0.00457688	0.0740702	3.1989e-19	0.000348399	0.000506782	0.0741149	0.491785	350470
122	rs16853746	C	T	3	0.0327211	0.00573252	0.0453049	1.14425e-08	-1.76742e-05	0.000635127	0.0452485	0.9778	350470
123	rs16982339	G	A	20	-0.0217303	0.00306509	0.208877	1.34741e-12	0.00027253	0.000339453	0.208863	0.422062	350470
124	rs17020634	G	A	1	0.0536794	0.00478338	0.0665834	3.21366e-29	-0.000444491	0.000529588	0.0666387	0.401293	350470
125	rs17037388	G	A	1	0.0210679	0.00322598	0.164001	6.55541e-11	0.000668897	0.000357206	0.163969	0.0611266	350470
126	rs17057622	C	A	6	0.0405488	0.00632815	0.0372677	1.47924e-10	-0.00044866	0.000700947	0.0372581	0.522123	350470
127	rs17136561	G	T	6	0.0317593	0.00304885	0.191492	2.09556e-25	-0.000237169	0.000337685	0.191486	0.482469	350470
128	rs17199131	T	C	12	-0.015124	0.00266532	0.279286	1.39319e-08	-6.6595e-05	0.000295203	0.279137	0.82152	350470
129	rs174559	A	G	11	-0.0513526	0.00265051	0.281653	1.39959e-83	-0.000962954	0.000293757	0.281585	0.00104532	350470
130	rs17572109	A	G	2	-0.0402421	0.00284441	0.233783	1.98381e-45	-0.000522848	0.000315106	0.23375	0.0970599	350470
131	rs1768584	G	A	1	-0.117734	0.00244063	0.386356	1e-200	0.000355971	0.000271124	0.386361	0.189202	350470
132	rs17726337	C	G	20	-0.0832876	0.0063845	0.0373634	6.90399e-39	0.000385081	0.000707328	0.0373397	0.586154	350470
133	rs17758695	T	C	18	-0.0885637	0.00704348	0.0295475	2.99433e-36	0.00180683	0.000780648	0.0295146	0.0206395	350470
134	rs184885436	T	C	2	-0.0872893	0.0109049	0.0128047	1.20199e-15	0.00199806	0.00120741	0.0128069	0.0979603	350470
135	rs1860168	A	G	2	-0.0214086	0.00271916	0.261027	3.46577e-15	-8.60884e-05	0.000301147	0.261157	0.774979	350470
136	rs1905765	G	T	9	-0.0147208	0.00240835	0.447011	9.82539e-10	-7.87525e-05	0.000266704	0.447102	0.76778	350470
137	rs1936933	G	A	1	-0.0227369	0.00393655	0.105088	7.66373e-09	0.000321579	0.000435908	0.105124	0.460683	350470
138	rs1981150	T	C	10	-0.0305952	0.00373392	0.116102	2.53805e-16	-0.000223664	0.000413724	0.115965	0.588776	350470
139	rs2006676	G	T	14	-0.0259103	0.00314444	0.825091	1.72743e-16	0.000239384	0.000348215	0.825104	0.491793	350470
140	rs2015599	A	G	12	0.0789862	0.00239155	0.459901	1e-200	0.000108266	0.00026521	0.459987	0.683106	350470
141	rs2038479	A	C	1	0.133179	0.00300918	0.803711	1e-200	-0.000236657	0.000334074	0.803579	0.4787	350470
142	rs2043040	T	C	18	0.0143653	0.00240203	0.559513	2.2269e-09	-0.000183175	0.000265975	0.559706	0.491018	350470
143	rs2057149	T	C	6	-0.0378628	0.00250993	0.648732	2.10233e-51	0.000180074	0.000278039	0.648626	0.517207	350470
144	rs2071304	C	G	11	0.0177862	0.00257473	0.318221	4.9238e-12	-6.59637e-05	0.000285134	0.318153	0.817049	350470
145	rs2097598	G	C	22	0.0396543	0.00254712	0.377431	1.24681e-54	-0.000618977	0.000282149	0.377347	0.0282508	350470
146	rs211510	G	A	6	0.0145322	0.00239847	0.465623	1.37154e-09	-2.11875e-05	0.000265623	0.46564	0.936424	350470
147	rs214057	C	T	6	0.0476946	0.00240941	0.427832	3.66185e-87	0.000585203	0.000266991	0.427663	0.0283916	350470
148	rs2188420	G	C	7	-0.0261158	0.00367056	0.121247	1.12176e-12	-0.000578772	0.000406576	0.121203	0.154584	350470
149	rs2230169	G	C	3	-0.0276222	0.00458479	0.0731204	1.69535e-09	-0.000667417	0.000507789	0.0730868	0.188727	350470
150	rs2230291	T	C	12	0.021526	0.00354579	0.130815	1.27356e-09	0.000227048	0.00039251	0.130941	0.562959	350470
151	rs2241233	T	C	17	0.0214297	0.0035488	0.860622	1.5565e-09	0.000487068	0.000392974	0.860602	0.215183	350470
152	rs2242885	T	C	21	-0.0194356	0.00265565	0.297015	2.51131e-13	-0.000446309	0.000294096	0.29696	0.129126	350470
153	rs2257081	T	C	8	0.0200925	0.00242589	0.411984	1.21004e-16	3.08986e-07	0.000268614	0.412057	0.999082	350470
154	rs2271494	T	A	3	0.0234311	0.00242422	0.416601	4.25696e-22	-0.000334801	0.000268475	0.41675	0.21238	350470
155	rs2297066	G	C	14	-0.07763	0.00278442	0.241608	7.14496e-171	-0.000109659	0.000308631	0.241582	0.722359	350470
156	rs234108	A	G	1	0.0147796	0.00239847	0.477938	7.18737e-10	-0.000232049	0.000265601	0.477927	0.382294	350470
157	rs238241	G	A	17	-0.046998	0.00803102	0.976168	4.85959e-09	0.00106536	0.000889014	0.976147	0.230777	350470
158	rs2385054	C	T	1	-0.0157793	0.00241355	0.432866	6.25173e-11	-0.00010133	0.000267312	0.432907	0.704636	350470
159	rs2390352	T	C	4	-0.0306188	0.00561371	0.951566	4.92028e-08	-0.000214856	0.000621469	0.95154	0.72955	350470
160	rs2412653	A	G	15	0.0255428	0.00376726	0.885261	1.20199e-11	-0.000159231	0.000417391	0.885332	0.702839	350470
161	rs2516211	G	A	12	0.0198029	0.00294151	0.790555	1.6734e-11	-0.000550333	0.000325786	0.790569	0.0911738	350470
162	rs2516471	A	G	6	-0.12516	0.00495022	0.0629769	6.45654e-141	0.000507474	0.00054868	0.0629809	0.355019	350470
163	rs2527207	G	A	7	0.0177915	0.00301144	0.802985	3.46633e-09	0.000368344	0.000333448	0.803007	0.269311	350470
164	rs2631360	A	G	5	-0.0446391	0.00238796	0.518964	6.11505e-78	-3.81106e-05	0.000264483	0.518821	0.885426	350470
165	rs2647908	A	G	12	0.0177789	0.00255165	0.664341	3.22924e-12	-0.000246279	0.000282562	0.664358	0.383431	350470
166	rs2671540	G	T	10	0.0145564	0.00254756	0.667198	1.10522e-08	-0.000103741	0.000282055	0.667162	0.71302	350470
167	rs2676362	G	T	3	-0.0165494	0.00268816	0.727073	7.44989e-10	-0.000708413	0.000297726	0.727093	0.0173408	350470
168	rs2679718	T	C	2	0.0167356	0.00243924	0.601743	6.85015e-12	-0.000187056	0.000270152	0.601786	0.488682	350470
169	rs2691475	A	G	6	0.0219175	0.00251004	0.365944	2.5142e-18	0.000648956	0.000277975	0.36582	0.0195659	350470
170	rs2721972	C	T	8	-0.0224433	0.00328641	0.838502	8.55855e-12	0.000160609	0.00036395	0.838414	0.659001	350470
171	rs2723261	T	C	12	0.019183	0.00253293	0.65976	3.64418e-14	-6.52001e-05	0.00028046	0.659718	0.816169	350470
172	rs2788503	G	A	7	0.0491229	0.00373651	0.884701	1.81552e-39	-0.000325693	0.000413726	0.884685	0.431154	350470
173	rs2789422	A	G	1	0.0332403	0.00241902	0.416698	5.89794e-43	0.000101811	0.000267986	0.416877	0.70401	350470
174	rs2800446	A	T	6	-0.0198978	0.00321739	0.835082	6.2385e-10	0.000204382	0.000356348	0.835076	0.566276	350470
175	rs2802839	T	G	1	-0.0394423	0.00253314	0.629897	1.20448e-54	-0.000215942	0.000280591	0.629898	0.44154	350470
176	rs2809948	A	G	1	0.0211995	0.00264636	0.295568	1.14288e-15	-0.000131286	0.000293027	0.295642	0.654128	350470
177	rs28396651	G	A	4	0.0331468	0.00243668	0.600739	3.92735e-42	0.000666464	0.000269886	0.600837	0.0135332	350470
178	rs28399993	A	G	6	0.0800223	0.0110563	0.0117542	4.57299e-13	-0.00105411	0.00122353	0.0117651	0.388946	350470
179	rs28437451	A	G	17	0.0500323	0.00874025	0.0208977	1.03911e-08	0.000397052	0.000968472	0.020873	0.681822	350470
180	rs28485304	G	C	14	-0.0314055	0.00262944	0.351771	7.10068e-33	0.000246761	0.000291181	0.35178	0.396744	350470
181	rs28681431	A	G	4	0.0240576	0.00291831	0.214828	1.67571e-16	-0.000627758	0.000323345	0.214619	0.0522047	350470
182	rs28780086	G	A	6	-0.1102	0.00790386	0.0233601	3.58592e-44	-0.000307202	0.000875726	0.0233531	0.725742	350470
183	rs28782011	T	G	18	0.0327925	0.00357025	0.129761	4.14e-20	-0.00045219	0.0003954	0.129808	0.252779	350470
184	rs2950387	C	T	12	-0.0857314	0.0024749	0.366652	1e-200	2.39201e-05	0.000274462	0.366719	0.93055	350470
185	rs2966431	A	G	7	-0.0219363	0.00376515	0.114125	5.67715e-09	-0.0003814	0.000417136	0.11403	0.360544	350470
186	rs2982505	C	T	1	-0.0192765	0.00334047	0.849564	7.90606e-09	0.000255898	0.000369781	0.849398	0.488922	350470
187	rs3180068	A	C	6	-0.0330788	0.00382773	0.109083	5.55137e-18	-0.000338067	0.000423853	0.109105	0.425101	350470
188	rs3218517	A	C	7	-0.0458907	0.00655964	0.0354252	2.63998e-12	0.000625548	0.000726746	0.0353871	0.389375	350470
189	rs3219484	T	C	1	-0.0468966	0.00451361	0.0754958	2.77588e-25	-0.000593223	0.000499886	0.0754844	0.23534	350470
190	rs34592828	A	G	5	0.276856	0.00569622	0.0455916	1e-200	-0.000195583	0.000632525	0.0456541	0.757162	350470
191	rs34650936	A	C	8	-0.0186415	0.00307495	0.184602	1.34267e-09	0.000213743	0.000340489	0.184629	0.530167	350470
192	rs34746190	A	G	1	-0.0176872	0.00308895	0.181704	1.02941e-08	7.20482e-05	0.00034217	0.181629	0.833229	350470
193	rs35188965	T	C	5	-0.0370133	0.00241857	0.58164	7.50412e-53	-0.000414536	0.000267892	0.581692	0.121767	350470
194	rs35258120	A	G	14	-0.0293839	0.00309507	0.818573	2.2413e-21	-0.000410297	0.000342688	0.818423	0.231194	350470
195	rs362312	C	T	4	0.0227893	0.00241919	0.426441	4.52689e-21	-1.51229e-05	0.000267901	0.426404	0.954984	350470
196	rs373018	C	T	20	0.0221263	0.00239929	0.548939	2.93022e-20	0.000167462	0.000265744	0.549044	0.52859	350470
197	rs3733377	G	C	4	-0.0268015	0.0029212	0.211986	4.54779e-20	-0.00011809	0.000323514	0.212036	0.715094	350470
198	rs3760221	T	C	17	-0.0139281	0.00240212	0.555329	6.70656e-09	-0.000169719	0.00026601	0.555224	0.523463	350470
199	rs3767744	G	C	1	0.059506	0.00733908	0.0272094	5.15822e-16	0.00213565	0.00081278	0.0272062	0.00859983	350470
200	rs3767809	C	T	1	-0.0429121	0.0028748	0.221127	2.28034e-50	0.000521986	0.00031848	0.221118	0.101216	350470
201	rs3796529	T	C	4	0.0281524	0.00306963	0.18529	4.70002e-20	0.000648795	0.000340039	0.185183	0.056391	350470
202	rs3804749	T	C	3	0.0434729	0.00244124	0.593088	6.61912e-71	-0.000369716	0.000270459	0.593091	0.171628	350470
203	rs3816086	C	T	4	-0.0174744	0.0023984	0.453708	3.20258e-13	0.00024885	0.000265538	0.453875	0.348681	350470
204	rs3829483	A	G	15	-0.0199543	0.0034989	0.134937	1.17788e-08	0.000171049	0.000387388	0.135056	0.658819	350470
205	rs3858637	G	T	12	-0.0676388	0.00388948	0.105181	1.0452e-67	0.000808614	0.000430955	0.105165	0.0606108	350470
206	rs391360	G	A	1	0.070285	0.00476444	0.067261	3.08958e-49	-0.00069842	0.000527715	0.06726	0.185677	350470
207	rs3924236	T	C	1	-0.0368621	0.00239472	0.460804	1.89671e-53	0.000104987	0.000265235	0.460763	0.692233	350470
208	rs3937015	C	T	18	-0.134473	0.00877904	0.981004	6.08135e-53	-0.00179864	0.000972482	0.981	0.0643813	350470
209	rs41290102	T	C	19	0.057189	0.0101855	0.0138856	1.97002e-08	-0.000357266	0.00112673	0.0139094	0.751182	350470
210	rs41299597	G	C	1	0.0709163	0.00822385	0.0214369	6.53431e-18	-6.06975e-05	0.000911894	0.0213846	0.94693	350470
211	rs41315846	C	T	1	-0.0606809	0.00240929	0.476539	7.55092e-140	0.000343997	0.000266954	0.476721	0.197537	350470
212	rs41433248	C	T	3	-0.0513371	0.00333259	0.156538	1.58782e-53	8.47594e-05	0.000369095	0.156564	0.81837	350470
213	rs4236051	T	C	6	-0.235927	0.012738	0.00887397	1.50487e-76	-0.00270243	0.00141038	0.00888399	0.0553529	350470
214	rs4448753	A	G	12	-0.0723871	0.0130047	0.00902785	2.60531e-08	-0.000774236	0.00143904	0.00903314	0.590561	350470
215	rs4538653	C	G	5	0.0493215	0.00261445	0.702006	2.42326e-79	-0.000700649	0.000289662	0.701989	0.01557	350470
216	rs45575537	G	C	6	0.0924051	0.00585704	0.0433805	4.70111e-56	-0.000209962	0.000648561	0.0434224	0.746139	350470
217	rs45608936	C	A	4	-0.0770839	0.00849795	0.0201287	1.18631e-19	-0.000835748	0.00094134	0.0201166	0.374634	350470
218	rs4711890	G	C	6	-0.0403819	0.00270267	0.267057	1.83569e-50	0.000774327	0.000299309	0.267164	0.00968077	350470
219	rs4729607	A	T	7	0.027611	0.00277006	0.247335	2.12716e-23	-0.00026034	0.000306734	0.247429	0.39602	350470
220	rs4731120	C	A	7	-0.0466197	0.00437755	0.0811068	1.76563e-26	-2.98427e-05	0.000484833	0.081088	0.950919	350470
221	rs4762250	G	A	12	-0.0149124	0.0024069	0.56317	5.80938e-10	-0.000147858	0.000266637	0.563018	0.579217	350470
222	rs4814779	A	C	20	-0.0767248	0.00269926	0.265658	1.61065e-177	-0.000279736	0.000299261	0.265756	0.349914	350470
223	rs4824112	G	A	22	-0.0292598	0.00302552	0.192454	4.03088e-22	0.000471065	0.000335035	0.192424	0.15972	350470
224	rs4837794	C	T	9	-0.0148502	0.00254801	0.668019	5.60919e-09	-0.000446675	0.00028214	0.668029	0.113385	350470
225	rs4849845	A	G	2	0.041648	0.00257932	0.687727	1.25372e-58	0.000175968	0.000285721	0.68774	0.53798	350470
226	rs4910165	G	C	11	-0.0315491	0.00257305	0.688726	1.48491e-34	-0.000345266	0.000285024	0.688807	0.225758	350470
227	rs4921998	T	A	8	-0.0272415	0.00261179	0.695318	1.82096e-25	-9.54453e-05	0.000289271	0.695334	0.741437	350470
228	rs4925750	C	T	1	-0.0748569	0.00257392	0.311235	9.86279e-186	0.000127666	0.000285406	0.311288	0.65465	350470
229	rs4941565	G	T	13	-0.0319113	0.00250226	0.651551	3.05633e-37	0.000177927	0.000277131	0.651628	0.520853	350470
230	rs4964759	A	G	12	-0.0254247	0.00243871	0.398717	1.91426e-25	0.000148027	0.000270117	0.39873	0.583686	350470
231	rs4972699	C	G	2	0.0377259	0.00598697	0.958248	2.9542e-10	-0.00100174	0.000662924	0.958247	0.130764	350470
232	rs4983594	A	G	14	0.037002	0.00363618	0.852659	2.55564e-24	-0.000130169	0.000402797	0.852735	0.746573	350470
233	rs511141	A	G	11	-0.0151133	0.00251398	0.344194	1.83751e-09	0.000291711	0.000278431	0.344135	0.294779	350470
234	rs55659628	C	A	16	0.0169615	0.00254838	0.665654	2.82163e-11	-0.000175502	0.00028226	0.665624	0.534091	350470
235	rs55709369	A	G	11	0.0353952	0.00564725	0.0470632	3.66893e-10	-0.00107482	0.000625326	0.0470733	0.0856485	350470
236	rs55747707	A	G	7	0.0182374	0.00296678	0.203916	7.8946e-10	0.000503689	0.000328446	0.204081	0.12514	350470
237	rs55813553	C	T	7	0.0168619	0.00304255	0.203091	2.99206e-08	0.000167088	0.000337111	0.203019	0.620143	350470
238	rs55868394	A	C	17	0.0228074	0.00362134	0.126649	3.01752e-10	0.000639351	0.000401053	0.126698	0.110896	350470
239	rs55877766	A	G	16	0.035835	0.00402308	0.097536	5.2517e-19	-0.000229912	0.0004454	0.0975703	0.605719	350470
240	rs56017561	C	T	2	0.0215569	0.00239945	0.451257	2.6212e-19	-0.000270358	0.000265781	0.451205	0.309049	350470
241	rs56094005	G	A	8	0.0653436	0.00583474	0.0438154	4.16773e-29	0.00099364	0.000646677	0.0437729	0.124409	350470
242	rs56116444	G	T	5	-0.029149	0.00454235	0.0748265	1.39021e-10	0.000359534	0.000503302	0.074748	0.47501	350470
243	rs56287412	C	T	7	0.0169403	0.00240511	0.509786	1.87845e-12	0.000278022	0.000266394	0.509591	0.296647	350470
244	rs56305604	A	G	11	0.0340982	0.00569178	0.046101	2.09045e-09	0.000479018	0.000630614	0.0460597	0.44749	350470
245	rs57256419	G	C	14	-0.0369367	0.0033389	0.151408	1.92708e-28	-0.000318111	0.000369681	0.151486	0.389513	350470
246	rs5758910	C	G	22	-0.0327257	0.00255579	0.676098	1.57725e-37	0.000737263	0.000283095	0.676019	0.00920662	350470
247	rs57843631	T	C	19	0.264573	0.00899802	0.0192005	8.45279e-190	0.000673657	0.0009973	0.019209	0.499369	350470
248	rs59719244	G	A	17	-0.0268034	0.0023925	0.517315	3.98199e-29	0.000725717	0.000264958	0.517354	0.00616311	350470
249	rs59882870	A	G	7	-0.0331046	0.0032342	0.164444	1.38197e-24	0.000383642	0.000358138	0.164465	0.284075	350470
250	rs59893263	T	A	8	-0.0174332	0.00280221	0.238763	4.93878e-10	0.000137029	0.000310276	0.238748	0.658754	350470
251	rs59924446	G	T	16	-0.0188418	0.00256826	0.328767	2.19887e-13	-0.000510883	0.000284404	0.328634	0.0724419	350470
252	rs5993717	T	G	22	0.0171175	0.00284323	0.231258	1.74121e-09	0.000554073	0.000314956	0.231136	0.0785416	350470
253	rs603424	A	G	10	-0.0640405	0.0031892	0.168099	1.2297e-89	-9.91908e-06	0.000353345	0.168101	0.977605	350470
254	rs6070930	T	C	20	0.021019	0.00363872	0.123208	7.63414e-09	-3.04752e-05	0.000402945	0.123259	0.939713	350470
255	rs60757417	G	C	9	0.115408	0.00505923	0.0603891	4.29536e-115	-0.000448641	0.000560559	0.0604359	0.423511	350470
256	rs6081569	C	G	20	0.0239797	0.00247468	0.368373	3.3458e-22	-0.000425823	0.00027399	0.368452	0.120148	350470
257	rs61009920	A	C	15	-0.0529089	0.00346781	0.137077	1.53356e-52	-0.000665631	0.000384286	0.136973	0.083253	350470
258	rs61751937	C	G	9	0.0572312	0.00707909	0.0292065	6.25893e-16	0.000610899	0.000784727	0.0291492	0.436283	350470
259	rs61830291	C	A	1	-0.0337057	0.00404257	0.0971552	7.60151e-17	-0.000354267	0.000447787	0.0970863	0.428857	350470
260	rs61905108	A	C	11	0.0354583	0.00568014	0.0465101	4.31122e-10	-0.000320739	0.000629094	0.0464897	0.610162	350470
261	rs62061820	C	T	17	-0.0334552	0.00285182	0.227373	8.94335e-32	0.000659777	0.00031589	0.227264	0.0367426	350470
262	rs62105462	C	T	2	-0.0289484	0.00527987	0.0545609	4.18958e-08	0.00051905	0.000584574	0.0545933	0.374588	350470
263	rs62116856	A	G	19	0.040909	0.0065395	0.0390843	3.96242e-10	-0.000967121	0.000723733	0.0391619	0.181453	350470
264	rs62175230	T	C	2	-0.0178718	0.00240825	0.56533	1.16466e-13	1.99111e-05	0.000266766	0.565458	0.940502	350470
265	rs62194667	G	C	2	-0.0169669	0.00244645	0.60584	4.06069e-12	0.000194281	0.000270952	0.605907	0.473355	350470
266	rs62291089	G	C	4	0.0342853	0.00317677	0.194589	3.77138e-27	0.000310107	0.000351925	0.194499	0.378226	350470
267	rs62291983	G	C	4	0.0157302	0.00260725	0.3022	1.60853e-09	0.000126479	0.000288721	0.302326	0.661337	350470
268	rs62301688	T	C	4	-0.0179394	0.00269199	0.272858	2.6687e-11	0.00034941	0.000298024	0.273058	0.241029	350470
269	rs62332588	C	T	5	-0.0191162	0.0025506	0.601988	6.6558e-14	4.4978e-05	0.000282517	0.601966	0.873508	350470
270	rs62367623	G	A	5	0.0313542	0.00534832	0.0546643	4.56499e-09	0.000240679	0.000592112	0.0547053	0.684394	350470
271	rs62428833	T	C	6	-0.0224321	0.00292426	0.213245	1.71041e-14	0.000374763	0.000323847	0.213198	0.247182	350470
272	rs62506682	A	C	8	-0.0217839	0.00385516	0.108179	1.60026e-08	-0.000357604	0.000427109	0.10811	0.402443	350470
273	rs62531962	G	A	9	-0.0391939	0.00675951	0.0371093	6.70332e-09	0.000499185	0.000748723	0.0371059	0.504954	350470
274	rs62550974	A	C	9	-0.0271775	0.00491741	0.0630281	3.26385e-08	-0.00134522	0.000544327	0.0630813	0.0134611	350470
275	rs640221	G	A	11	-0.0428308	0.00320861	0.834074	1.2331e-40	-0.000256732	0.000355368	0.833979	0.470024	350470
276	rs6452819	A	G	5	0.0499153	0.00764834	0.025038	6.7515e-11	-0.00122551	0.000846995	0.0250413	0.14793	350470
277	rs6489208	G	C	12	0.0586555	0.00358411	0.144311	3.55468e-60	0.000183738	0.000397061	0.14433	0.643548	350470
278	rs6514693	A	G	20	-0.0242159	0.00353858	0.130487	7.7464e-12	0.000472171	0.000391722	0.130516	0.22806	350470
279	rs655029	A	G	2	-0.0870233	0.00265285	0.708487	1e-200	-1.66625e-05	0.00029426	0.708558	0.954844	350470
280	rs6556405	C	T	5	0.0697577	0.00276064	0.248806	9.44061e-141	-0.000529588	0.000305969	0.248891	0.0834795	350470
281	rs66813596	T	G	13	0.0176258	0.00272341	0.265127	9.68724e-11	-0.00021258	0.000301537	0.265158	0.480818	350470
282	rs6695877	G	A	1	-0.0150006	0.00250485	0.645587	2.11851e-09	0.000276548	0.000277314	0.645431	0.318649	350470
283	rs671339	G	A	18	-0.0503056	0.00271014	0.736515	7.10559e-77	0.000322672	0.000300236	0.736467	0.282498	350470
284	rs6745534	A	G	2	0.0201802	0.00245801	0.600678	2.21973e-16	-2.93281e-05	0.000272262	0.600719	0.914218	350470
285	rs6759839	G	A	2	-0.0340316	0.00257026	0.678316	5.2348e-40	0.00043268	0.000284712	0.678112	0.128584	350470
286	rs6762	C	T	11	0.026358	0.00276464	0.247846	1.523e-21	0.000117853	0.000306108	0.247925	0.700235	350470
287	rs67784641	C	A	20	-0.0264566	0.00368971	0.125346	7.49376e-13	-0.00041181	0.000408389	0.125424	0.313274	350470
288	rs67824942	T	C	3	0.0263615	0.00403811	0.0966741	6.66653e-11	-0.000367286	0.000447209	0.0966844	0.411484	350470
289	rs6796	C	T	7	-0.0350213	0.00266311	0.278342	1.72703e-39	0.000330697	0.000294948	0.278443	0.262203	350470
290	rs6800015	T	C	3	0.0229307	0.00272548	0.737979	3.99577e-17	0.00112054	0.000301879	0.738062	0.000205764	350470
291	rs680210	C	T	11	0.0257968	0.00247552	0.619745	2.01094e-25	5.20415e-06	0.000274156	0.619842	0.984855	350470
292	rs6805034	G	C	3	-0.0296882	0.00283535	0.770107	1.18768e-25	2.43638e-05	0.000314062	0.7702	0.938165	350470
293	rs68055131	T	C	3	0.0667807	0.00263182	0.292214	6.5013e-142	-0.00084761	0.000291717	0.292204	0.00366589	350470
294	rs68066031	C	T	2	-0.0311428	0.00284811	0.231218	7.96343e-28	0.00077964	0.000315559	0.23103	0.0134868	350470
295	rs6866671	C	A	5	0.0239528	0.003519	0.132741	1.00023e-11	0.000408849	0.000389786	0.132641	0.294222	350470
296	rs688181	C	T	6	0.0215745	0.00265501	0.719258	4.45246e-16	-0.000637742	0.000294015	0.719385	0.0300767	350470
297	rs6889730	G	A	5	-0.0524084	0.00308371	0.816409	9.45148e-65	0.000322151	0.000341578	0.816406	0.345617	350470
298	rs6959832	A	G	7	-0.0217119	0.00238899	0.507999	1.01111e-19	2.60147e-05	0.000264551	0.507978	0.921666	350470
299	rs6993770	T	A	8	0.0457198	0.00263893	0.286014	3.2434e-67	-0.00113464	0.000292345	0.285853	0.00010398	350470
300	rs699861	A	G	4	0.0218967	0.0030613	0.809065	8.52315e-13	0.000823748	0.000339002	0.809127	0.0151025	350470
301	rs7045844	T	G	9	-0.0193325	0.00244858	0.388433	2.90202e-15	0.000310678	0.000271124	0.388412	0.251842	350470
302	rs7090111	G	C	10	-0.125675	0.00241327	0.416723	1e-200	1.54226e-05	0.000268312	0.416585	0.954163	350470
303	rs7133338	A	G	12	0.0467118	0.00817488	0.0219619	1.10395e-08	0.00118281	0.00090651	0.0219099	0.191965	350470
304	rs7150606	T	G	14	0.0338367	0.00344114	0.140436	8.17147e-23	-0.000257941	0.000381215	0.14039	0.498641	350470
305	rs7248710	A	C	19	0.0301741	0.00269358	0.717594	4.02161e-29	-0.000487616	0.000298321	0.717711	0.102148	350470
306	rs7252328	G	A	19	-0.0185292	0.00338383	0.153091	4.35793e-08	0.000274969	0.000374738	0.153084	0.463093	350470
307	rs7254827	T	A	19	0.0379833	0.00285354	0.225335	2.0455e-40	6.78657e-05	0.000316053	0.225429	0.829979	350470
308	rs7258141	T	A	19	0.0218875	0.00261296	0.648234	5.47268e-17	0.000289367	0.000289317	0.648319	0.317228	350470
309	rs72648830	T	C	5	-0.0300627	0.0038276	0.110486	4.0346e-15	-0.000198563	0.000424061	0.110376	0.639613	350470
310	rs7265519	T	C	20	0.0305951	0.00269197	0.267171	6.29796e-30	0.000614906	0.000298182	0.267168	0.0391913	350470
311	rs72665823	G	A	4	-0.0246469	0.00326103	0.159525	4.10299e-14	9.20729e-05	0.000361207	0.159477	0.798798	350470
312	rs72691294	A	G	1	0.0595863	0.00497599	0.0628227	4.8899e-33	4.24702e-05	0.000551331	0.0627724	0.938598	350470
313	rs72714915	G	C	1	-0.0446454	0.00436092	0.0816122	1.35613e-24	-3.49454e-05	0.000482819	0.0816404	0.942301	350470
314	rs72716340	C	G	1	0.0208799	0.00342094	0.142583	1.03844e-09	0.000196778	0.000378879	0.142575	0.603502	350470
315	rs72761071	G	C	5	0.139425	0.00818951	0.0217023	5.7069e-65	-0.000284078	0.000906969	0.0217182	0.754116	350470
316	rs72793380	A	C	16	-0.0228011	0.00390861	0.105379	5.43075e-09	-0.00111495	0.000433106	0.105244	0.0100445	350470
317	rs72803037	T	C	16	0.0138663	0.00252907	0.355611	4.19054e-08	0.000538143	0.00028011	0.355579	0.0547092	350470
318	rs72806653	A	C	2	0.0173507	0.00297068	0.202664	5.20451e-09	-0.000396749	0.000329052	0.202593	0.227921	350470
319	rs72860306	T	C	6	-0.0682846	0.0111461	0.0118742	9.00202e-10	0.000251139	0.00123303	0.0118967	0.838606	350470
320	rs72947606	C	G	11	-0.0299521	0.00364543	0.122637	2.10523e-16	-0.000149325	0.000403996	0.1225	0.711666	350470
321	rs7296498	C	G	12	-0.085904	0.00394036	0.101695	2.66073e-105	0.000133306	0.000436698	0.101688	0.760169	350470
322	rs73000929	A	G	11	0.0974691	0.00628356	0.0373827	3.01093e-54	-0.00174055	0.000695858	0.0374134	0.0123743	350470
323	rs73152621	T	G	22	0.0149781	0.00271138	0.263599	3.31284e-08	-0.000285454	0.000300303	0.263461	0.341832	350470
324	rs73186227	A	G	7	-0.0469438	0.0043964	0.080153	1.30557e-26	0.0003504	0.000486944	0.0801473	0.471778	350470
325	rs73219856	T	C	12	-0.0861428	0.010701	0.0125717	8.30424e-16	0.000808217	0.00118344	0.0126082	0.494645	350470
326	rs73289314	T	C	17	0.0556583	0.00939937	0.0164723	3.1933e-09	0.000420324	0.00104016	0.0164899	0.686144	350470
327	rs7335710	T	C	13	-0.0318208	0.00247088	0.370921	6.08275e-38	-0.000408046	0.000273659	0.370988	0.135943	350470
328	rs7349311	A	G	2	0.0399343	0.00309707	0.187051	4.94994e-38	-0.000387223	0.000342961	0.187176	0.258874	350470
329	rs73584250	T	C	11	-0.0195965	0.00256299	0.317182	2.07922e-14	-0.000197981	0.000283856	0.317235	0.48551	350470
330	rs7385935	A	G	7	0.0158186	0.00246494	0.37298	1.38762e-10	8.78416e-05	0.000272968	0.372979	0.747603	350470
331	rs739844	C	G	9	-0.0151252	0.00264922	0.717172	1.13519e-08	-0.000211282	0.000293327	0.717064	0.471344	350470
332	rs742396	G	C	22	0.0148018	0.00246332	0.624713	1.87008e-09	-4.08639e-05	0.000272814	0.624763	0.880933	350470
333	rs74324636	G	T	14	-0.0818947	0.00430098	0.0839401	8.5842e-81	-0.000642756	0.000476386	0.0840262	0.177263	350470
334	rs74390626	T	C	19	0.0651297	0.00770252	0.0246027	2.78612e-17	-0.000792298	0.000853494	0.0245837	0.353253	350470
335	rs74403919	A	T	14	-0.039323	0.00316894	0.173086	2.37958e-35	0.000700189	0.000351056	0.173052	0.0460957	350470
336	rs75144132	A	C	5	0.0976036	0.00992309	0.0156594	7.93232e-23	-6.36661e-05	0.00109767	0.0156984	0.953748	350470
337	rs7524494	G	A	1	0.0287396	0.00238663	0.526317	2.1707e-33	0.000308763	0.00026441	0.526207	0.242912	350470
338	rs7529794	T	G	1	-0.0260984	0.00271328	0.265222	6.70348e-22	-0.000338383	0.000300533	0.265135	0.26019	350470
339	rs75412970	C	G	11	-0.0422057	0.0076162	0.0253225	2.99985e-08	0.00116606	0.000843814	0.0252971	0.167004	350470
340	rs757694	A	C	7	-0.019597	0.00241172	0.436694	4.46067e-16	-0.000206037	0.000267072	0.436708	0.440432	350470
341	rs7584993	A	C	2	0.0246591	0.00256727	0.680615	7.64716e-22	6.26737e-06	0.000284292	0.680648	0.982412	350470
342	rs7585866	G	A	2	-0.041096	0.00249441	0.352783	5.82371e-61	0.00022178	0.000276345	0.352715	0.422237	350470
343	rs758730	C	T	12	-0.0216686	0.00241757	0.535162	3.17614e-19	0.000312567	0.000267772	0.535186	0.243094	350470
344	rs7589790	G	C	2	-0.0232605	0.00246138	0.384762	3.40251e-21	-0.000143701	0.000272646	0.384828	0.598153	350470
345	rs75947414	A	G	12	-0.0345633	0.00379306	0.115693	8.10961e-20	-0.000686167	0.000419883	0.115821	0.10222	350470
346	rs76026826	A	G	9	0.109768	0.00957077	0.01711	1.91117e-30	0.000259577	0.00106083	0.0170911	0.806695	350470
347	rs7605327	T	C	2	0.0229087	0.00261136	0.704523	1.75146e-18	6.15725e-05	0.000289228	0.704526	0.831416	350470
348	rs76173020	A	T	6	-0.0399783	0.00647766	0.0351828	6.76239e-10	-0.00077005	0.000717269	0.0351833	0.283009	350470
349	rs7641175	A	G	3	-0.035865	0.00289796	0.783486	3.58674e-35	-0.00010971	0.000321041	0.78354	0.732555	350470
350	rs76452111	T	A	1	0.0993847	0.00595864	0.043375	1.96653e-62	0.00054269	0.000660532	0.0432942	0.411309	350470
351	rs76900683	C	G	13	-0.0540723	0.00553909	0.0486746	1.65082e-22	-2.29399e-05	0.000613653	0.0486525	0.97018	350470
352	rs7712401	T	C	5	0.0231678	0.00239605	0.537343	4.10204e-22	-0.00012579	0.000265347	0.537382	0.63546	350470
353	rs7722711	C	T	5	-0.0694233	0.00485736	0.0643664	2.51478e-46	-0.000761913	0.000537958	0.0643823	0.156687	350470
354	rs7726369	C	G	5	0.0336469	0.00429899	0.0838113	5.02227e-15	0.00020877	0.00047614	0.0838112	0.66105	350470
355	rs7729	G	T	11	0.014321	0.00249294	0.640507	9.21956e-09	4.776e-05	0.000276023	0.640651	0.862629	350470
356	rs7755223	G	A	6	-0.018546	0.0029944	0.20187	5.88911e-10	0.000607724	0.000331564	0.201932	0.0668175	350470
357	rs77687125	T	C	2	-0.0156671	0.00244063	0.415958	1.37098e-10	0.000111312	0.000270248	0.415834	0.680421	350470
358	rs7773815	C	A	6	-0.0141342	0.00238972	0.524422	3.32966e-09	4.0789e-05	0.000264644	0.524331	0.877509	350470
359	rs77808283	A	G	19	-0.054346	0.00619053	0.0385582	1.65806e-18	0.000709029	0.000686166	0.0384627	0.301455	350470
360	rs780094	C	T	2	0.016025	0.00245566	0.618374	6.77485e-11	7.12156e-05	0.000271894	0.618225	0.79338	350470
361	rs7808005	T	C	7	0.0292926	0.00266844	0.279094	4.95907e-28	-0.000179657	0.000295556	0.279009	0.54328	350470
362	rs7814758	C	G	8	-0.0178202	0.00247106	0.381945	5.54243e-13	-0.000328996	0.000273613	0.382015	0.229204	350470
363	rs78909033	A	G	2	-0.177175	0.00347361	0.135365	1e-200	-5.6483e-05	0.000386167	0.135278	0.883712	350470
364	rs79007502	C	T	17	-0.101055	0.006215	0.0382572	2.00263e-59	0.000124039	0.00068857	0.0382454	0.857043	350470
365	rs7949566	A	G	11	0.0369636	0.00241437	0.421985	6.83754e-53	-0.000385296	0.000267486	0.421813	0.149745	350470
366	rs7952928	A	G	12	-0.0550844	0.00334494	0.149562	6.57052e-61	-4.45489e-05	0.000370496	0.149491	0.904292	350470
367	rs79716587	A	G	2	0.0410316	0.0036148	0.126526	7.41993e-30	-0.000135194	0.000400026	0.126727	0.735392	350470
368	rs80016599	T	G	16	0.0904942	0.0125667	0.00934537	5.98412e-13	-0.00223112	0.00139234	0.00933659	0.109063	350470
369	rs80217383	G	A	3	-0.0625443	0.00978442	0.0162859	1.63682e-10	-0.000208374	0.00108385	0.0162796	0.847544	350470
370	rs807027	A	T	10	-0.0173066	0.00277904	0.247505	4.74384e-10	-0.000653865	0.000307763	0.247561	0.0336225	350470
371	rs8075385	T	A	17	0.027503	0.00329965	0.164717	7.76784e-17	0.000392788	0.000365445	0.164689	0.282455	350470
372	rs8081187	A	G	17	-0.048178	0.00434781	0.0826073	1.56819e-28	0.000289627	0.000481443	0.0826078	0.547453	350470
373	rs8099412	C	T	18	-0.0843313	0.00238628	0.475318	1e-200	0.000422951	0.000264696	0.47538	0.110072	350470
374	rs8106212	T	C	19	0.145551	0.0110918	0.0120052	2.5015e-39	0.00214273	0.00122954	0.0119897	0.0813861	350470
375	rs8115191	T	C	20	-0.0247384	0.00243034	0.424669	2.48028e-24	3.6272e-06	0.000269151	0.424606	0.989248	350470
376	rs8182597	T	A	19	-0.0183405	0.00278293	0.251451	4.3944e-11	-0.000164558	0.000308315	0.251412	0.593526	350470
377	rs850736	C	G	17	0.0523645	0.00247128	0.373931	1.38739e-99	-0.000308916	0.000273837	0.373916	0.259277	350470
378	rs872398	T	C	10	-0.0174592	0.00252105	0.35208	4.35612e-12	-0.000344935	0.000279228	0.352084	0.216714	350470
379	rs875742	A	G	5	0.0147607	0.00243001	0.405817	1.24626e-09	0.000290845	0.000269129	0.405834	0.279836	350470
380	rs892090	G	T	19	0.0625625	0.0032092	0.834543	1.34958e-84	0.00098816	0.00035556	0.834494	0.00545017	350470
381	rs895376	A	G	5	0.0178149	0.00251613	0.355095	1.44112e-12	0.000408682	0.000278693	0.355034	0.142534	350470
382	rs896156	C	T	7	0.0287574	0.00424629	0.912695	1.26911e-11	-0.00133314	0.000470558	0.91281	0.00460999	350470
383	rs9306345	G	A	22	0.0186478	0.00336838	0.147629	3.09435e-08	0.00063505	0.000372871	0.147737	0.0885442	350470
384	rs9379419	A	G	6	0.0228071	0.00320145	0.168168	1.05075e-12	3.34548e-05	0.00035452	0.168151	0.924818	350470
385	rs9472903	G	A	6	-0.0324211	0.00346336	0.137369	7.93232e-21	-0.000120767	0.000383658	0.137281	0.752931	350470
386	rs9543534	T	C	13	0.0186526	0.00271992	0.733312	7.00648e-12	-0.000450332	0.000301283	0.733241	0.134989	350470
387	rs9549753	A	C	13	0.0476218	0.00239487	0.53164	6.14469e-88	-6.5678e-05	0.000265382	0.5317	0.804533	350470
388	rs9577481	A	G	13	0.027206	0.00313218	0.177066	3.77138e-18	-5.33649e-05	0.000346725	0.177232	0.87768	350470
389	rs9616906	A	G	22	-0.0311171	0.00240288	0.439282	2.39939e-38	0.00010966	0.000266094	0.43935	0.680259	350470
390	rs9652625	C	G	16	-0.0259537	0.00284864	0.769874	8.20918e-20	-0.000607212	0.000315354	0.769767	0.0541689	350470
391	rs9693128	G	A	8	-0.0180475	0.00246012	0.608924	2.20496e-13	8.96714e-05	0.000272459	0.608924	0.742067	350470
392	rs972577	T	C	22	0.0614238	0.00239728	0.551682	1.1749e-144	0.000165176	0.000265679	0.551733	0.534132	350470
393	rs9833022	T	C	3	-0.0578233	0.00943009	0.0163286	8.69901e-10	0.00180922	0.00104362	0.0163598	0.0829889	350470
394	rs9836028	C	G	3	-0.0343252	0.00270974	0.264243	9.14113e-37	-9.29847e-05	0.000300119	0.264211	0.756693	350470
395	rs9859042	A	G	3	0.0314672	0.00538004	0.0518434	4.95302e-09	0.000151484	0.000595474	0.051891	0.799193	350470
396	rs993284	G	C	10	0.019309	0.00301332	0.194861	1.47734e-10	3.29453e-06	0.000333788	0.194842	0.992125	350470
397	rs998908	G	A	12	0.104278	0.00238057	0.493888	1e-200	-0.000583133	0.000264337	0.493751	0.0273829	350470

## Sheet: Platelet distribution width
	SNP	effect_allele.exposure	other_allele.exposure	chr.exposure	beta.exposure	se.exposure	eaf.exposure	pval.exposure	beta.outcome	se.outcome	eaf.outcome	pval.outcome	samplesize.exposure
1	rs10036404	G	C	5	-0.0460561	0.00805174	0.0225332	1.06603e-08	-0.000975973	0.000901431	0.0225042	0.278945	350470
2	rs1006409	G	A	12	0.0331709	0.00236959	0.460011	1.63456e-44	0.000104674	0.000265149	0.460097	0.693008	350470
3	rs10142309	G	C	14	0.0179516	0.0031568	0.831175	1.29655e-08	-8.18213e-05	0.000353154	0.831165	0.816781	350470
4	rs10142364	G	A	14	-0.0255695	0.00380587	0.10915	1.8395e-11	0.000125216	0.000425563	0.109266	0.768578	350470
5	rs1020848	C	G	12	0.0655121	0.00249025	0.660204	2.22331e-152	0.000143764	0.000278798	0.66009	0.606094	350470
6	rs10275592	C	T	7	0.028962	0.00416434	0.911853	3.53753e-12	-0.00126907	0.0004662	0.911961	0.00648605	350470
7	rs1034564	T	C	22	-0.0214026	0.00261158	0.285655	2.50842e-16	-0.000278835	0.000292218	0.285619	0.339981	350470
8	rs10404811	C	T	19	0.029617	0.00334668	0.146092	8.81658e-19	0.00104666	0.000374524	0.146043	0.00519589	350470
9	rs10466710	G	A	11	-0.0200831	0.00245265	0.374244	2.65828e-16	-0.000246854	0.00027449	0.374193	0.368483	350470
10	rs10505718	G	C	12	-0.0255348	0.00362992	0.122245	2.00263e-12	0.000788104	0.000405911	0.122326	0.0521903	350470
11	rs1060431	A	G	17	-0.0877527	0.00455341	0.0727305	1.02188e-82	0.000570083	0.000509743	0.072733	0.263408	350470
12	rs10774122	C	T	12	-0.0406346	0.00241824	0.604136	2.44231e-63	0.000194946	0.000270663	0.604253	0.47137	350470
13	rs10808546	T	C	8	-0.0184245	0.00238466	0.449286	1.11071e-14	0.000385393	0.000266819	0.449353	0.148628	350470
14	rs10811664	A	G	9	0.0193448	0.00327186	0.154915	3.37303e-09	-0.00036881	0.000365978	0.155019	0.313581	350470
15	rs10820606	C	A	9	-0.0595493	0.00285603	0.228467	1.73141e-96	-0.000772782	0.00031974	0.228408	0.0156534	350470
16	rs10849411	C	T	12	0.0207378	0.00239493	0.430441	4.77639e-18	-0.000534461	0.000267967	0.430457	0.0460978	350470
17	rs10852622	G	A	16	-0.0200193	0.0026503	0.284197	4.24424e-14	0.00041051	0.0002966	0.284186	0.166343	350470
18	rs10886430	G	A	10	0.0379586	0.00361994	0.126979	1.01088e-25	0.00212589	0.000405023	0.127004	1.53169e-07	350470
19	rs10904896	A	G	10	-0.0201117	0.00237024	0.531779	2.16371e-17	8.66621e-06	0.000265196	0.531622	0.973931	350470
20	rs10906697	G	T	10	0.0237536	0.00237121	0.538867	1.28647e-23	0.000438745	0.000265338	0.538811	0.0982245	350470
21	rs10936568	T	C	3	0.0436071	0.00712242	0.970207	9.22104e-10	0.00145997	0.000796708	0.970209	0.0668775	350470
22	rs10993693	G	A	9	0.0172031	0.00238012	0.434855	4.91813e-13	0.000392384	0.000266335	0.434783	0.140679	350470
23	rs11013176	G	A	10	-0.0232061	0.00264257	0.280894	1.61771e-18	-0.000247062	0.000295687	0.280758	0.403409	350470
24	rs11082304	T	G	18	0.043033	0.00236018	0.513659	3.05985e-74	0.00028241	0.000264157	0.513731	0.285026	350470
25	rs11083767	C	T	19	0.0502525	0.0024998	0.338754	7.86865e-90	0.000158546	0.000279845	0.338772	0.571022	350470
26	rs11120218	A	G	1	0.041934	0.00366103	0.118818	2.26934e-30	0.000455265	0.000409631	0.118864	0.266395	350470
27	rs11121016	G	A	1	-0.0235175	0.00262983	0.721438	3.82032e-19	0.000666924	0.000294253	0.721374	0.0234218	350470
28	rs11123325	A	G	2	-0.020984	0.00340538	0.858629	7.18985e-10	-9.07137e-05	0.000381032	0.858657	0.811824	350470
29	rs111425801	A	G	9	0.052973	0.00631271	0.036453	4.81726e-17	-7.40446e-05	0.000706652	0.0364398	0.916549	350470
30	rs111430408	T	C	3	0.0255483	0.00461279	0.0713537	3.05169e-08	0.000214344	0.000516139	0.0713637	0.677935	350470
31	rs111631653	A	T	1	0.10983	0.00911553	0.0182577	2.00124e-33	0.000373303	0.00102013	0.018248	0.714412	350470
32	rs11168246	A	C	12	0.0168466	0.00304639	0.209636	3.20428e-08	-0.000362732	0.000340713	0.209849	0.287047	350470
33	rs11204523	C	G	1	-0.0484419	0.00280182	0.760275	6.02143e-67	0.0001273	0.000313687	0.760248	0.684878	350470
34	rs11204539	C	G	1	0.0601436	0.00477582	0.067108	2.33938e-36	-0.000245395	0.000534613	0.0670503	0.646224	350470
35	rs11224303	A	G	11	0.0318693	0.00398592	0.0974904	1.29479e-15	-0.00079806	0.000445888	0.0975173	0.0734835	350470
36	rs11235689	T	C	11	0.031624	0.00239557	0.414095	8.84504e-40	0.000307822	0.000268122	0.414023	0.250943	350470
37	rs1137600	G	A	21	-0.0144507	0.00260648	0.289231	2.95624e-08	0.000383915	0.000291638	0.289422	0.188037	350470
38	rs114282886	T	C	12	0.0565013	0.00628916	0.0364885	2.62543e-19	-0.00018967	0.000704111	0.0364601	0.78764	350470
39	rs114694170	C	T	5	-0.118791	0.00504333	0.0594237	1.41906e-122	0.000424845	0.000564786	0.0593891	0.451918	350470
40	rs114760566	A	C	6	0.0368381	0.00568141	0.0455445	8.9454e-11	-0.000667802	0.000636329	0.0454441	0.293967	350470
41	rs11497367	A	G	1	0.122935	0.00588247	0.0421192	6.32412e-97	-0.000846753	0.000658963	0.0420634	0.198801	350470
42	rs11553699	G	A	12	0.136388	0.00359224	0.135346	1e-200	-0.000314964	0.000402663	0.135403	0.434097	350470
43	rs11598602	A	G	10	-0.0261779	0.00305927	0.183886	1.16386e-17	0.000385724	0.000342279	0.183978	0.259773	350470
44	rs116274237	G	C	21	-0.0189704	0.00279204	0.256476	1.08893e-11	0.000419842	0.000312338	0.256495	0.178888	350470
45	rs11671059	C	T	19	0.0346836	0.00413051	0.0905886	4.60045e-17	-7.3345e-05	0.000462307	0.0905872	0.873945	350470
46	rs11674612	G	A	2	0.0143434	0.0024635	0.363598	5.80698e-09	-0.000189011	0.000275668	0.363641	0.492935	350470
47	rs11696739	A	G	20	-0.0257305	0.00243273	0.378153	3.8539e-26	-0.000387673	0.000272211	0.378148	0.154399	350470
48	rs117159862	A	C	15	0.0420663	0.00672872	0.0334791	4.0635e-10	0.000341693	0.000753306	0.0334459	0.650124	350470
49	rs11731274	G	T	4	-0.064039	0.00310046	0.176277	1.00949e-94	0.000210174	0.000347068	0.176318	0.5448	350470
50	rs1182197	C	A	7	-0.018353	0.00244307	0.377931	5.82505e-14	0.000127151	0.000273343	0.378021	0.641809	350470
51	rs1199955	G	A	13	-0.0336999	0.00385054	0.894879	2.10523e-18	-0.000723645	0.000430877	0.894923	0.0930615	350470
52	rs12046329	C	T	1	0.0461203	0.00236126	0.526381	6.51028e-85	0.000325292	0.000264388	0.526269	0.218565	350470
53	rs1219275	C	T	4	0.0182464	0.00295422	0.796879	6.56674e-10	0.000524824	0.000330565	0.796957	0.112364	350470
54	rs12202135	T	C	6	-0.0297897	0.00360188	0.129225	1.33752e-16	0.000116634	0.000403083	0.129167	0.772311	350470
55	rs12209838	T	G	6	0.0217413	0.00321959	0.16089	1.45245e-11	-0.000332967	0.000360344	0.160879	0.355474	350470
56	rs12324667	T	A	15	0.0200474	0.00301746	0.190316	3.06126e-11	-0.000213152	0.000337567	0.190367	0.527756	350470
57	rs12564806	T	C	1	0.0288585	0.00278128	0.236862	3.21588e-25	0.000505471	0.000311224	0.236942	0.104347	350470
58	rs12594925	A	G	15	0.0223487	0.00354846	0.127581	3.01627e-10	-0.000123533	0.000396892	0.127607	0.755611	350470
59	rs12640722	T	A	4	0.0225718	0.00258172	0.700124	2.28139e-18	-0.000342105	0.000288853	0.700063	0.236272	350470
60	rs1271272	A	G	2	-0.0150649	0.00255744	0.312282	3.85106e-09	2.94932e-05	0.000286171	0.312215	0.917914	350470
61	rs1275009	T	C	1	-0.014634	0.00237776	0.456939	7.53703e-10	-2.66088e-05	0.000266	0.456762	0.920318	350470
62	rs12909047	A	G	15	-0.0230177	0.00237995	0.50473	4.00867e-22	-0.000254739	0.000266346	0.504695	0.338861	350470
63	rs12924211	C	T	16	-0.0171962	0.0025131	0.666627	7.78933e-12	-3.23797e-05	0.00028115	0.666623	0.908311	350470
64	rs12931931	A	C	16	0.0157124	0.00239913	0.48038	5.79162e-11	0.000232154	0.000268381	0.480307	0.387029	350470
65	rs12936897	A	G	17	-0.0144298	0.00246389	0.391195	4.73119e-09	-0.000141934	0.000275607	0.391097	0.606565	350470
66	rs12938273	A	G	17	-0.0476636	0.00237219	0.555886	9.61612e-90	-3.29626e-05	0.000265518	0.555836	0.901201	350470
67	rs12952555	T	C	17	0.0145692	0.00238553	0.437064	1.01414e-09	-0.000127832	0.000266947	0.436853	0.632035	350470
68	rs12997003	T	C	2	-0.0215605	0.00243479	0.384465	8.39267e-19	-0.000132629	0.000272483	0.384524	0.626442	350470
69	rs13033725	G	C	2	0.0244579	0.00252734	0.330957	3.78791e-22	-0.000483053	0.000282839	0.33094	0.0876597	350470
70	rs13039242	G	A	20	-0.0315698	0.00356353	0.128787	8.10028e-19	3.74563e-05	0.000398838	0.12869	0.925178	350470
71	rs13107325	T	C	4	-0.0467969	0.00449752	0.0747867	2.37137e-25	0.000232432	0.00050304	0.0748227	0.644043	350470
72	rs13224082	T	A	7	0.0378334	0.00277062	0.24206	1.92708e-42	-1.67288e-05	0.000310066	0.242061	0.956973	350470
73	rs13233747	A	G	7	-0.0293558	0.00248849	0.346604	4.12003e-32	-1.12659e-05	0.000278494	0.346676	0.967732	350470
74	rs13320485	T	C	3	-0.053241	0.00926894	0.0164764	9.25295e-09	0.00183407	0.00103638	0.0165077	0.0767786	350470
75	rs13340461	T	C	6	0.026583	0.00265937	0.27255	1.59882e-23	-5.74976e-06	0.000297592	0.272639	0.984585	350470
76	rs134887	G	A	22	0.0297125	0.0024909	0.66126	8.53886e-33	-0.000485427	0.000278711	0.661204	0.0815643	350470
77	rs1373218	G	A	2	0.0163928	0.002379	0.546722	5.56416e-12	-0.000362989	0.000266141	0.546979	0.1726	350470
78	rs139435626	C	A	1	-0.0669154	0.00896068	0.0189001	8.18088e-14	-5.20667e-05	0.00100226	0.0189193	0.958569	350470
79	rs139619205	G	A	20	0.120472	0.0173047	0.00522839	3.36434e-12	0.000290057	0.00193221	0.00524654	0.880673	350470
80	rs141336258	C	T	17	0.0777594	0.0111886	0.0115366	3.66185e-12	0.00207705	0.00125121	0.0115429	0.0969059	350470
81	rs1413700	C	G	6	0.015348	0.00278179	0.236494	3.44421e-08	0.000178308	0.000311257	0.236537	0.566738	350470
82	rs141628682	A	G	1	0.0440078	0.00782278	0.0249481	1.85008e-08	-0.000202328	0.000875005	0.0249376	0.817136	350470
83	rs1436138	G	A	17	0.0164473	0.00247064	0.358886	2.79705e-11	-0.000329539	0.000276402	0.359094	0.233166	350470
84	rs1448319	G	A	2	-0.0628142	0.00516382	0.944646	4.89441e-34	0.000688121	0.000577821	0.944639	0.233698	350470
85	rs145883541	T	C	1	-0.0293886	0.00452731	0.0769049	8.5153e-11	0.000698165	0.000506529	0.0769263	0.168102	350470
86	rs1466733	G	A	3	0.0241303	0.00279989	0.236288	6.82182e-18	-0.000118446	0.000313374	0.236267	0.705451	350470
87	rs1467509	C	A	11	0.0200566	0.00249297	0.380501	8.63177e-16	0.000196765	0.000278866	0.380511	0.480443	350470
88	rs151332	G	A	20	0.0891219	0.00463381	0.929832	2.16371e-82	0.00014459	0.000518822	0.929849	0.780484	350470
89	rs1532675	C	T	2	0.0242247	0.00394446	0.0999652	8.18634e-10	-0.00131635	0.000441227	0.100021	0.00285102	350470
90	rs1552272	T	C	16	0.0278862	0.00247032	0.648368	1.51321e-29	-0.000270482	0.000276453	0.648381	0.327876	350470
91	rs16875506	G	A	5	0.0349408	0.00259425	0.296235	2.45301e-41	0.000719768	0.000290305	0.296251	0.0131625	350470
92	rs16937003	A	G	10	-0.07432	0.00858303	0.019688	4.78079e-18	0.00105715	0.000960568	0.0196825	0.271095	350470
93	rs17138723	G	C	7	0.0198565	0.00287507	0.216506	4.97737e-12	0.000192638	0.000321738	0.216495	0.549345	350470
94	rs1719285	A	T	15	-0.0854476	0.00324461	0.15683	1.06905e-152	-0.000442907	0.000363544	0.156683	0.22311	350470
95	rs17296412	A	C	4	-0.0158837	0.00275492	0.245976	8.1446e-09	0.000253044	0.000308263	0.24592	0.411721	350470
96	rs17463814	A	G	5	-0.0191605	0.00285199	0.220702	1.84162e-11	0.000148576	0.000319052	0.220631	0.641444	350470
97	rs17550268	C	T	17	-0.0250487	0.00283904	0.222332	1.1197e-18	-0.000200591	0.000317553	0.222436	0.527599	350470
98	rs17694832	A	G	14	0.0152994	0.00240947	0.403779	2.16023e-10	-0.000875422	0.000269567	0.403822	0.00116431	350470
99	rs17776046	A	G	10	0.014146	0.00244861	0.371386	7.60361e-09	-0.000472163	0.000273916	0.371362	0.084754	350470
100	rs1797077	T	C	10	0.0340761	0.00237104	0.479595	8.01863e-47	-9.09872e-05	0.000265364	0.479581	0.731691	350470
101	rs1801282	G	C	3	-0.0263625	0.00362269	0.120321	3.41901e-13	0.000174836	0.000405299	0.120355	0.666194	350470
102	rs181167720	G	A	19	-0.0158697	0.00284153	0.229547	2.33981e-08	-0.000186676	0.000317856	0.229541	0.557005	350470
103	rs183583130	T	G	17	0.0743117	0.00801838	0.0236494	1.91293e-20	-0.000785031	0.000896433	0.0236893	0.381179	350470
104	rs1840806	T	G	5	-0.0175424	0.00246139	0.387077	1.02754e-12	0.000127401	0.000275399	0.387096	0.643647	350470
105	rs1870028	T	C	7	0.0333346	0.0045232	0.0747219	1.71396e-13	-0.000647823	0.000505905	0.0747496	0.200362	350470
106	rs187115451	A	T	20	0.0475319	0.00603895	0.0487714	3.53102e-15	-0.000782034	0.000675618	0.0487977	0.247065	350470
107	rs1878202	T	C	2	0.0166747	0.00269652	0.268243	6.26542e-10	-0.000240782	0.000301688	0.268262	0.424804	350470
108	rs192565874	A	G	22	-0.0246872	0.00433338	0.0820725	1.22042e-08	0.000507216	0.000485085	0.0820238	0.295736	350470
109	rs1961319	T	G	11	-0.0181859	0.00328304	0.152653	3.03816e-08	0.00036416	0.000367502	0.152507	0.321732	350470
110	rs1980532	G	A	6	-0.0559743	0.00238649	0.447203	1.47231e-121	0.000333154	0.000267246	0.447143	0.212539	350470
111	rs200891	G	T	20	-0.0186081	0.00245035	0.60661	3.10885e-14	-0.000116627	0.000274202	0.606659	0.670593	350470
112	rs201048317	T	C	11	0.0158991	0.00252394	0.406712	2.99302e-10	-0.000375256	0.000282369	0.406745	0.183864	350470
113	rs2014850	A	G	19	0.0326802	0.00266511	0.715951	1.46825e-34	-0.000484245	0.000298219	0.71607	0.104422	350470
114	rs2057826	C	T	5	-0.0165343	0.00261669	0.298883	2.63931e-10	0.000255039	0.000292815	0.298788	0.383759	350470
115	rs2072114	G	A	11	0.0220404	0.00359469	0.123367	8.72087e-10	-0.00113092	0.000402095	0.123439	0.00491507	350470
116	rs2077725	A	G	1	-0.0132909	0.00242041	0.608543	3.9954e-08	0.00021498	0.000270746	0.608471	0.427179	350470
117	rs2097598	G	C	22	0.0264222	0.00252157	0.377431	1.09446e-25	-0.000618977	0.000282149	0.377347	0.0282508	350470
118	rs214065	A	G	6	0.0416699	0.00238477	0.427757	2.44399e-68	0.000585339	0.000266958	0.427585	0.0283348	350470
119	rs2153960	A	G	6	-0.0181446	0.00260405	0.712406	3.22478e-12	0.000279453	0.000291299	0.712239	0.337391	350470
120	rs2175740	A	G	3	0.0273841	0.00327507	0.155982	6.22157e-17	-9.86702e-05	0.000366351	0.156069	0.787675	350470
121	rs2278073	G	A	7	0.0189611	0.00237565	0.461644	1.45044e-15	0.000474372	0.000265807	0.461658	0.074319	350470
122	rs2288367	T	G	12	-0.028628	0.00383665	0.105782	8.56052e-14	0.000696224	0.000429256	0.105806	0.104819	350470
123	rs2291813	T	G	11	-0.0455925	0.00630619	0.0363797	4.8473e-13	-0.000438985	0.00070513	0.0364319	0.533574	350470
124	rs2295367	T	C	1	-0.0141572	0.00243841	0.376402	6.40782e-09	0.00021591	0.00027281	0.376479	0.428695	350470
125	rs229576	T	A	14	-0.0221093	0.00314492	0.175661	2.06681e-12	-0.000356013	0.000351803	0.175747	0.311555	350470
126	rs2303127	C	T	5	-0.0139869	0.00240553	0.403047	6.08681e-09	0.000244702	0.000269151	0.403027	0.363265	350470
127	rs2321235	G	A	8	0.0246678	0.00244819	0.414291	7.11214e-24	2.75141e-05	0.000273901	0.414362	0.919985	350470
128	rs2326842	T	C	6	-0.0231671	0.00298816	0.195255	9.00119e-15	0.000209274	0.000334392	0.195239	0.531423	350470
129	rs2327531	G	A	6	-0.0218091	0.00290406	0.209316	5.93335e-14	2.42056e-05	0.000324933	0.209367	0.940617	350470
130	rs2377058	G	A	16	0.0143867	0.00245123	0.364255	4.38349e-09	-9.25694e-05	0.000274307	0.364162	0.735766	350470
131	rs2429511	C	T	10	-0.0176727	0.00236882	0.478926	8.63575e-14	-6.02821e-05	0.000265018	0.478982	0.820063	350470
132	rs2462506	A	G	6	0.0234374	0.00264242	0.284943	7.37055e-19	0.0002857	0.000295731	0.284719	0.334004	350470
133	rs254415	T	G	5	0.0320304	0.00257024	0.303684	1.22405e-35	-5.96648e-05	0.000287606	0.303702	0.835656	350470
134	rs2564746	T	G	1	0.0191878	0.00271407	0.74581	1.55525e-12	4.26711e-05	0.00030369	0.745775	0.888258	350470
135	rs2632372	C	T	2	-0.0132278	0.00235981	0.50348	2.0785e-08	-0.000412275	0.000264004	0.503432	0.118378	350470
136	rs2645686	T	A	4	0.015769	0.00243193	0.606806	8.93511e-11	-0.000320386	0.000272165	0.606843	0.239126	350470
137	rs2705730	T	C	2	-0.029196	0.00317381	0.832886	3.62994e-20	0.000915171	0.000355265	0.832929	0.00999471	350470
138	rs2723248	G	A	2	-0.0396437	0.0044273	0.0773307	3.43242e-19	-0.000274852	0.000495638	0.0772438	0.579209	350470
139	rs2761843	C	T	13	-0.0194303	0.00325277	0.157412	2.32514e-09	-0.000369436	0.000363844	0.157441	0.309931	350470
140	rs2767627	A	C	10	-0.0155281	0.00237877	0.45273	6.68344e-11	0.000135004	0.000266152	0.452646	0.611984	350470
141	rs2789422	A	G	1	0.0235419	0.00239462	0.416698	8.32147e-23	0.000101811	0.000267986	0.416877	0.70401	350470
142	rs28883140	A	G	17	-0.0281224	0.00287238	0.223391	1.24337e-22	0.000141364	0.0003213	0.223528	0.659955	350470
143	rs2934691	A	C	14	-0.0142486	0.00238055	0.562829	2.16013e-09	0.000493087	0.000266398	0.562822	0.0641786	350470
144	rs312824	T	C	17	0.0143753	0.00259216	0.702143	2.93022e-08	-0.000367632	0.000290085	0.702222	0.20504	350470
145	rs3204	G	A	2	0.0154745	0.00238474	0.46036	8.65366e-11	0.000289543	0.000266842	0.460185	0.27789	350470
146	rs34480360	A	G	16	0.0165069	0.00269042	0.26214	8.50061e-10	0.000480554	0.000301031	0.262196	0.110409	350470
147	rs34834842	G	A	22	0.102657	0.00618111	0.0380204	6.41653e-62	-7.51916e-05	0.000691315	0.0380557	0.913388	350470
148	rs35188965	T	C	5	-0.0289362	0.00239417	0.58164	1.2697e-33	-0.000414536	0.000267892	0.581692	0.121767	350470
149	rs35564315	A	C	19	-0.02562	0.00318638	0.165601	8.97635e-16	0.000215874	0.000356564	0.165582	0.544894	350470
150	rs3557	G	T	1	-0.0558826	0.00415522	0.0904563	3.20406e-41	-0.000456478	0.00046481	0.0905682	0.326064	350470
151	rs3742003	A	G	12	-0.0310426	0.0029102	0.20983	1.46893e-26	-0.000782521	0.000325669	0.20973	0.0162701	350470
152	rs3748136	A	G	8	0.0868722	0.00289078	0.211353	3.7325e-198	0.000737184	0.000323776	0.211465	0.0227971	350470
153	rs3761133	C	G	20	-0.0321341	0.0026064	0.679905	6.43576e-35	-0.000294223	0.000291611	0.679794	0.312996	350470
154	rs3767812	A	G	1	-0.0350365	0.00284664	0.221191	8.34257e-35	0.000522472	0.000318583	0.221183	0.101009	350470
155	rs3804749	T	C	3	0.0396884	0.00241647	0.593088	1.35363e-60	-0.000369716	0.000270459	0.593091	0.171628	350470
156	rs3861723	G	A	13	-0.0188239	0.00277119	0.24072	1.10205e-11	0.000143873	0.000310054	0.240653	0.642631	350470
157	rs3934667	G	T	19	0.0198603	0.00261203	0.681319	2.89135e-14	0.00017558	0.000292169	0.681328	0.547872	350470
158	rs406428	G	A	1	-0.0187334	0.0027402	0.754285	8.12643e-12	-0.000148838	0.000306565	0.754236	0.627321	350470
159	rs4099245	A	G	5	-0.0173885	0.00240325	0.414117	4.6505e-13	0.000566481	0.000268936	0.414356	0.0351722	350470
160	rs415895	G	C	11	0.0310392	0.00246962	0.645205	3.20701e-36	-6.43348e-06	0.000276341	0.645196	0.981426	350470
161	rs4425772	T	C	8	-0.0370377	0.00267754	0.264316	1.65997e-43	0.000301848	0.000299581	0.264435	0.313663	350470
162	rs4529894	G	C	11	-0.028889	0.00286881	0.217266	7.55266e-24	4.50974e-05	0.000321	0.217275	0.888273	350470
163	rs4549095	G	A	2	0.0157477	0.00258237	0.697988	1.07426e-09	0.000106294	0.000288914	0.698006	0.712942	350470
164	rs45563932	T	C	10	0.0163473	0.00283987	0.222202	8.60161e-09	-0.000165108	0.000317719	0.222195	0.603297	350470
165	rs459310	A	G	22	0.0133564	0.00241604	0.449829	3.2372e-08	-0.000512573	0.0002703	0.449713	0.0579189	350470
166	rs463312	C	A	20	0.521235	0.00548879	0.0473322	1e-200	-0.000683422	0.000621936	0.0473582	0.271829	350470
167	rs464605	T	C	5	0.0196595	0.00285607	0.746485	5.85329e-12	0.000135072	0.000319571	0.746545	0.67254	350470
168	rs4711890	G	C	6	-0.0410847	0.00267502	0.267057	3.22552e-53	0.000774327	0.000299309	0.267164	0.00968077	350470
169	rs4721764	A	G	7	-0.0225652	0.00287743	0.21404	4.44222e-15	1.53285e-05	0.000321875	0.214139	0.962017	350470
170	rs4726889	A	G	7	0.0165317	0.0023861	0.46221	4.26481e-12	-0.000279069	0.000266931	0.462214	0.295806	350470
171	rs4744227	T	C	9	0.0156323	0.00236967	0.460798	4.2063e-11	-6.61175e-05	0.000265191	0.460669	0.803113	350470
172	rs4759076	C	T	12	-0.0337828	0.00238414	0.457515	1.44977e-45	-0.00102842	0.000266795	0.457664	0.00011588	350470
173	rs4760341	A	T	12	-0.0207165	0.00263501	0.287528	3.79053e-15	-0.000525555	0.000294805	0.287578	0.0746328	350470
174	rs4783186	C	T	16	0.0570868	0.0035811	0.876218	3.44033e-57	0.000481319	0.000400932	0.876339	0.229946	350470
175	rs4822250	A	C	22	0.0959739	0.0023737	0.551419	1e-200	0.000161415	0.000266143	0.551463	0.544186	350470
176	rs4843185	A	G	16	-0.0395641	0.00266669	0.271344	8.82267e-50	-0.000509265	0.000298372	0.271384	0.0878577	350470
177	rs4845364	G	A	1	-0.0224709	0.00235938	0.505223	1.67533e-21	-0.00016687	0.000264011	0.505262	0.52735	350470
178	rs4906322	G	A	14	-0.0212543	0.00261842	0.28476	4.7852e-16	0.000952176	0.000292975	0.284869	0.00115406	350470
179	rs4926635	T	C	1	0.0149055	0.00236469	0.477954	2.91595e-10	-0.000291862	0.000264625	0.478025	0.270058	350470
180	rs4958244	G	A	5	-0.0409067	0.00239436	0.580195	2.05494e-65	-6.18525e-05	0.000267984	0.580066	0.817465	350470
181	rs4966015	T	G	15	0.029593	0.00336602	0.143519	1.47945e-18	0.000471074	0.000376528	0.143606	0.210899	350470
182	rs507666	A	G	9	-0.0284168	0.00305357	0.18413	1.33352e-20	0.00662947	0.00034134	0.184411	5.56288e-84	350470
183	rs55689339	G	C	3	-0.0315522	0.00500941	0.0632933	3.00739e-10	-0.000569592	0.000560257	0.0633031	0.309315	350470
184	rs55710545	C	G	1	-0.0325578	0.00308806	0.178557	5.51442e-26	0.000116299	0.00034555	0.178533	0.736448	350470
185	rs55970551	T	C	11	-0.0632578	0.00823858	0.0211519	1.61696e-14	0.000579554	0.000922914	0.0211026	0.530029	350470
186	rs56043070	A	G	1	0.13669	0.00457175	0.0715168	3.6141e-196	0.000338911	0.000512164	0.0715128	0.508148	350470
187	rs56681946	C	T	19	0.0145779	0.0024411	0.377177	2.34785e-09	-4.70906e-06	0.000273059	0.377215	0.986241	350470
188	rs57556994	C	T	7	-0.0475787	0.00448324	0.0752379	2.62966e-26	-0.000759445	0.000501595	0.0752705	0.130012	350470
189	rs5758910	C	G	22	-0.0273077	0.00252986	0.676098	3.70254e-27	0.000737263	0.000283095	0.676019	0.00920662	350470
190	rs57843631	T	C	19	0.225532	0.00890894	0.0192005	2.91072e-141	0.000673657	0.0009973	0.019209	0.499369	350470
191	rs58455864	C	T	13	0.0222261	0.00297741	0.197176	8.35411e-14	-0.00056285	0.000333099	0.197223	0.0910794	350470
192	rs6000553	G	A	22	0.0189339	0.00237448	0.532665	1.5417e-15	0.000116642	0.000265668	0.532781	0.660623	350470
193	rs6012519	A	G	20	-0.0174305	0.00295265	0.200212	3.56533e-09	-0.000673538	0.000330331	0.200298	0.0414534	350470
194	rs606552	G	A	3	0.0604271	0.00275109	0.246965	7.39605e-107	0.000160797	0.000307967	0.247059	0.601585	350470
195	rs60696641	A	G	2	0.125714	0.00436758	0.0794763	5.62341e-182	0.000367927	0.000489261	0.0794662	0.452047	350470
196	rs61166126	C	T	19	-0.0214134	0.00266613	0.310922	9.64939e-16	0.000468415	0.000298347	0.311054	0.116408	350470
197	rs6124259	A	G	20	0.0170991	0.00244613	0.618715	2.74853e-12	-1.31692e-05	0.000273615	0.618849	0.961612	350470
198	rs61269268	C	A	14	0.0302009	0.00313231	0.17399	5.3629e-22	0.000714451	0.000350538	0.173961	0.0415346	350470
199	rs61751937	C	G	9	0.0818035	0.00700606	0.0292065	1.71159e-31	0.000610899	0.000784727	0.0291492	0.436283	350470
200	rs61822563	T	C	1	0.0193547	0.00287795	0.227131	1.75631e-11	0.000217548	0.000322067	0.227087	0.499375	350470
201	rs61851769	T	C	1	0.0278392	0.00282082	0.236631	5.70296e-23	-0.000306663	0.000315635	0.236548	0.331262	350470
202	rs61953500	A	G	12	0.0292595	0.00471337	0.0728122	5.38022e-10	-4.26738e-05	0.000527373	0.0728125	0.935507	350470
203	rs61977314	G	A	14	0.0314438	0.0039423	0.0996825	1.516e-15	-0.000732504	0.000441027	0.0997171	0.0967342	350470
204	rs619874	C	T	9	0.0155625	0.00244429	0.615087	1.93126e-10	5.8853e-05	0.00027348	0.615106	0.829611	350470
205	rs62022924	G	A	15	0.0158716	0.0028053	0.237483	1.53511e-08	-0.00055049	0.000313881	0.2374	0.0794621	350470
206	rs62191340	A	G	2	0.03533	0.00236998	0.539151	3.06337e-50	-8.5869e-06	0.00026517	0.539271	0.974167	350470
207	rs62246446	G	C	3	0.0485592	0.003097	0.175793	2.18474e-55	0.000318472	0.000346709	0.175669	0.358328	350470
208	rs62291089	G	C	4	0.021523	0.00314463	0.194589	7.69308e-12	0.000310107	0.000351925	0.194499	0.378226	350470
209	rs62332588	C	T	5	-0.0142207	0.00252463	0.601988	1.77456e-08	4.4978e-05	0.000282517	0.601966	0.873508	350470
210	rs62379580	C	T	5	0.0344545	0.00250734	0.665533	5.88031e-43	-0.00069302	0.000280568	0.665511	0.0135095	350470
211	rs62527185	T	C	8	-0.0440166	0.00793243	0.0226025	2.87614e-08	0.00200205	0.000888072	0.022571	0.024173	350470
212	rs62543170	G	A	9	0.0243484	0.00238183	0.436185	1.58416e-24	2.97415e-06	0.0002665	0.436206	0.991096	350470
213	rs62550976	T	C	9	0.0412818	0.00474107	0.0672967	3.12536e-18	-0.00143692	0.000530179	0.0673664	0.00672326	350470
214	rs631106	A	C	1	-0.0482905	0.00247483	0.354716	9.50824e-85	-0.000454593	0.000276987	0.35473	0.100756	350470
215	rs640527	A	G	1	0.033916	0.00435547	0.919912	6.88177e-15	0.000354855	0.000487707	0.920036	0.46686	350470
216	rs6425522	C	T	1	0.165322	0.00296253	0.802304	1e-200	-0.000271303	0.000332847	0.80218	0.415017	350470
217	rs6443617	G	A	3	0.0193846	0.00274143	0.749529	1.5417e-12	0.00108369	0.000306783	0.74964	0.000411794	350470
218	rs655029	A	G	2	-0.13087	0.00262047	0.708487	1e-200	-1.66625e-05	0.00029426	0.708558	0.954844	350470
219	rs6556405	C	T	5	0.0310435	0.00273442	0.248806	7.2644e-30	-0.000529588	0.000305969	0.248891	0.0834795	350470
220	rs6558407	T	C	8	-0.048461	0.00238896	0.424477	1.95299e-91	0.00031112	0.000267395	0.42426	0.244619	350470
221	rs66530629	A	G	1	0.0406674	0.00273189	0.2493	4.19856e-50	-6.37203e-05	0.000305657	0.249312	0.834862	350470
222	rs666404	G	A	17	0.0213743	0.00236806	0.52985	1.78772e-19	0.000277046	0.000264918	0.529997	0.295664	350470
223	rs6671349	C	T	1	0.0237306	0.00247345	0.349612	8.51334e-22	0.000141311	0.000276756	0.349747	0.609632	350470
224	rs66793829	C	G	15	0.0526062	0.00317732	0.167873	1.51008e-61	-3.73154e-05	0.000355701	0.167821	0.91645	350470
225	rs6681849	T	G	1	-0.0299417	0.00240756	0.421662	1.68384e-35	-0.000504689	0.000269403	0.421716	0.0610197	350470
226	rs671339	G	A	18	-0.0389801	0.00268297	0.736515	8.22621e-48	0.000322672	0.000300236	0.736467	0.282498	350470
227	rs6796837	T	C	3	-0.0203246	0.00256512	0.304205	2.31686e-15	0.000727265	0.000287052	0.304273	0.0112912	350470
228	rs6808932	C	A	3	0.0133197	0.00242799	0.386384	4.11633e-08	-0.000406339	0.000271634	0.386543	0.134679	350470
229	rs6878741	G	T	5	0.0227458	0.00273867	0.726829	9.98389e-17	0.000118847	0.000306368	0.726927	0.698073	350470
230	rs688181	C	T	6	0.0376038	0.00262737	0.719258	1.88799e-46	-0.000637742	0.000294015	0.719385	0.0300767	350470
231	rs6905288	A	G	6	0.0182438	0.00238479	0.567348	2.01372e-14	-0.000257028	0.000266859	0.567349	0.335467	350470
232	rs6912933	A	G	6	-0.0162778	0.00238529	0.5275	8.85523e-12	-5.14938e-05	0.000266852	0.527512	0.846985	350470
233	rs6927870	G	A	6	-0.0469609	0.00276124	0.242641	7.71969e-65	-0.000466278	0.000309012	0.242738	0.131318	350470
234	rs6952260	A	T	7	0.0253802	0.00279856	0.249468	1.20698e-19	0.000276587	0.000313191	0.249296	0.377169	350470
235	rs6993770	T	A	8	0.058895	0.00261119	0.286014	1.44877e-112	-0.00113464	0.000292345	0.285853	0.00010398	350470
236	rs6994859	A	G	8	-0.0177165	0.00247614	0.36282	8.39073e-13	0.000365375	0.000277088	0.362725	0.187296	350470
237	rs6999008	A	G	8	0.0154781	0.00238141	0.443825	8.06678e-11	0.00027081	0.000266437	0.443923	0.309433	350470
238	rs7024673	T	C	9	-0.0169917	0.00255378	0.314579	2.86484e-11	0.000446818	0.000285733	0.314585	0.117875	350470
239	rs703156	A	T	1	0.0222216	0.00324685	0.158807	7.71081e-12	0.000241084	0.000363291	0.158814	0.506941	350470
240	rs7073010	T	C	10	-0.0142951	0.00247759	0.349599	7.94438e-09	0.000322379	0.000277188	0.349537	0.244817	350470
241	rs7083045	G	A	10	-0.0144189	0.00237275	0.515305	1.22679e-09	-5.90827e-05	0.000265487	0.515464	0.82389	350470
242	rs7140110	C	T	13	0.016562	0.0025857	0.296988	1.50328e-10	0.000232225	0.00028933	0.296958	0.42219	350470
243	rs715	C	T	2	0.0218244	0.00256158	0.31164	1.60325e-17	0.00021016	0.000286583	0.311551	0.463357	350470
244	rs7170637	A	G	15	0.0284306	0.00321497	0.160141	9.34545e-19	-0.00018015	0.00035972	0.160123	0.616508	350470
245	rs718444	T	C	13	-0.0191173	0.00244553	0.371058	5.41377e-15	-0.00040277	0.00027361	0.371118	0.141006	350470
246	rs718515	A	G	18	0.0165699	0.00237677	0.552477	3.13834e-12	-1.42322e-05	0.000265927	0.552487	0.957318	350470
247	rs7216823	G	A	17	-0.0242555	0.00326073	0.156717	1.0193e-13	0.000264417	0.000364949	0.156577	0.468739	350470
248	rs72660908	G	C	1	0.0230497	0.00239958	0.406798	7.61027e-22	7.16206e-05	0.000268585	0.40669	0.789732	350470
249	rs72766630	T	G	9	-0.022691	0.00319177	0.163858	1.16896e-12	0.000305546	0.000357187	0.163881	0.392319	350470
250	rs72772025	T	C	16	-0.0149512	0.00271214	0.257981	3.53655e-08	0.00069696	0.000303401	0.257918	0.0216103	350470
251	rs72814539	T	C	5	0.0338927	0.00490551	0.0633382	4.8854e-12	-8.83226e-05	0.000549012	0.0633142	0.872192	350470
252	rs72829457	T	C	17	-0.0283223	0.0037109	0.117761	2.31366e-14	0.000156115	0.00041496	0.117868	0.706757	350470
253	rs72847156	T	G	11	0.0145844	0.00254912	0.315395	1.05767e-08	-0.000409264	0.000285236	0.315359	0.151338	350470
254	rs73168819	A	G	3	-0.0174966	0.00242397	0.406566	5.27959e-13	-7.22904e-05	0.000271267	0.406619	0.78986	350470
255	rs73197706	G	C	8	0.0505799	0.00555054	0.047881	8.08351e-20	0.00175456	0.000621372	0.0478471	0.00474777	350470
256	rs73205782	G	T	8	-0.0187419	0.00294742	0.204487	2.03681e-10	0.000331441	0.000329754	0.204526	0.314842	350470
257	rs7372674	A	C	3	0.0151765	0.00246353	0.357813	7.26123e-10	3.32466e-05	0.000275603	0.357828	0.903983	350470
258	rs73934253	G	A	2	-0.0250693	0.00378067	0.109342	3.34041e-11	0.000232099	0.000423022	0.109351	0.583233	350470
259	rs7456677	T	C	7	-0.032009	0.00574407	0.953006	2.51235e-08	3.9242e-05	0.00064303	0.953054	0.951338	350470
260	rs7503168	G	A	17	-0.103908	0.00311658	0.172459	1e-200	0.000159751	0.000349344	0.172413	0.647463	350470
261	rs7520479	G	T	1	0.0132223	0.00240203	0.441452	3.70186e-08	-0.000385191	0.000268744	0.441261	0.151773	350470
262	rs754388	C	G	14	-0.0257925	0.00302286	0.810605	1.43814e-17	-0.00012809	0.000338319	0.810702	0.70498	350470
263	rs7563866	G	A	2	0.0161547	0.00256909	0.69794	3.21744e-10	-0.000411168	0.000287474	0.697994	0.152638	350470
264	rs7574937	T	C	2	0.0692288	0.0039887	0.0971194	1.88886e-67	-0.000595962	0.000446332	0.0971121	0.181797	350470
265	rs760402	A	G	9	0.0232016	0.00255567	0.687657	1.10662e-19	0.000530814	0.000285986	0.687689	0.0634425	350470
266	rs7608356	T	C	2	-0.0315248	0.00270354	0.260581	2.054e-31	-0.000241773	0.000302544	0.260561	0.424214	350470
267	rs76237797	A	G	6	0.063295	0.0102717	0.0141476	7.18704e-10	0.000133915	0.00114856	0.0141674	0.907182	350470
268	rs7639048	G	A	3	-0.0209442	0.00237281	0.489433	1.08218e-18	-0.000236387	0.000265441	0.489466	0.373173	350470
269	rs7640885	C	A	3	-0.0231172	0.00252769	0.668207	5.96074e-20	-0.00029623	0.000282847	0.668324	0.294955	350470
270	rs7649045	C	T	3	0.0134878	0.00244604	0.594273	3.5072e-08	0.000286629	0.0002737	0.594497	0.294991	350470
271	rs76582570	G	C	12	0.0219446	0.0034232	0.138696	1.45164e-10	0.000382507	0.000382926	0.138702	0.317842	350470
272	rs7692976	G	A	4	0.0208791	0.00242935	0.404273	8.39267e-18	0.00023463	0.000271816	0.40416	0.38803	350470
273	rs7696969	G	T	4	-0.0366901	0.00243303	0.619071	2.27615e-51	0.000242912	0.000272283	0.619012	0.372325	350470
274	rs7747978	A	G	6	-0.0734833	0.0102478	0.0138111	7.47825e-13	-0.00230756	0.00114612	0.0138266	0.0440768	350470
275	rs77632732	G	A	9	0.0936569	0.0123963	0.00948027	4.19083e-14	0.00040786	0.00138631	0.00949232	0.768599	350470
276	rs7768878	A	G	6	0.0457062	0.00720207	0.0276685	2.20882e-10	0.000492985	0.000805897	0.0276659	0.540722	350470
277	rs7777102	G	A	7	-0.0238057	0.00348531	0.134431	8.4879e-12	0.000516132	0.000389758	0.134521	0.185426	350470
278	rs77808283	A	G	19	-0.0341483	0.00612769	0.0385582	2.50888e-08	0.000709029	0.000686166	0.0384627	0.301455	350470
279	rs78000359	C	A	7	-0.041933	0.00767607	0.024226	4.68932e-08	0.000717121	0.000859219	0.0242058	0.403933	350470
280	rs7808005	T	C	7	0.0319537	0.00264108	0.279094	1.08968e-33	-0.000179657	0.000295556	0.279009	0.54328	350470
281	rs78909033	A	G	2	-0.0467284	0.00344996	0.135365	8.73373e-42	-5.6483e-05	0.000386167	0.135278	0.883712	350470
282	rs7896518	G	A	10	-0.0300633	0.00241322	0.427162	1.29092e-35	-2.5282e-05	0.00027008	0.427026	0.92542	350470
283	rs7949566	A	G	11	0.0225938	0.0023902	0.421985	3.32124e-21	-0.000385296	0.000267486	0.421813	0.149745	350470
284	rs7952928	A	G	12	-0.0269133	0.00331174	0.149562	4.42792e-16	-4.45489e-05	0.000370496	0.149491	0.904292	350470
285	rs7958679	T	C	12	0.157259	0.00454191	0.0737825	1e-200	0.000375923	0.000508956	0.0738155	0.46014	350470
286	rs796063	T	C	2	-0.0147525	0.00237199	0.468379	4.99482e-10	0.000668193	0.000265351	0.468389	0.0117978	350470
287	rs79716587	A	G	2	0.0451927	0.00357772	0.126526	1.43814e-36	-0.000135194	0.000400026	0.126727	0.735392	350470
288	rs7978070	C	T	12	-0.0130569	0.00236194	0.485113	3.24048e-08	-0.000225058	0.000264314	0.485074	0.394504	350470
289	rs8098454	T	C	18	-0.0274804	0.00419423	0.0869855	5.68722e-11	0.000148625	0.000469166	0.0870581	0.751407	350470
290	rs8106212	T	C	19	0.147577	0.0109783	0.0120052	3.48498e-41	0.00214273	0.00122954	0.0119897	0.0813861	350470
291	rs8113274	A	T	19	-0.0207652	0.00279688	0.232773	1.13527e-13	-0.000897383	0.000312785	0.232947	0.00411785	350470
292	rs8117825	C	A	20	0.0950098	0.00467237	0.0683397	7.21606e-92	3.21425e-05	0.000523115	0.0682888	0.951005	350470
293	rs835259	G	T	10	-0.013934	0.00236883	0.475348	4.05154e-09	6.81857e-05	0.000265076	0.475253	0.797001	350470
294	rs847680	C	T	17	0.0253004	0.00313134	0.171785	6.51028e-16	0.00019769	0.00035039	0.171786	0.572621	350470
295	rs850735	G	A	17	0.0266195	0.00238133	0.489486	5.26138e-29	-3.18424e-05	0.000266491	0.48944	0.904889	350470
296	rs883394	T	C	19	0.0177942	0.00236432	0.484658	5.23842e-14	0.000197056	0.000264562	0.484687	0.45637	350470
297	rs892090	G	T	19	0.0807395	0.00317521	0.834543	1.66341e-142	0.00098816	0.00035556	0.834494	0.00545017	350470
298	rs896852	T	G	8	-0.0189403	0.00236345	0.511492	1.11532e-15	0.000140779	0.000264451	0.511638	0.594488	350470
299	rs9461908	A	G	6	0.0301178	0.00518645	0.0549419	6.36488e-09	0.00016158	0.000580281	0.0549359	0.780666	350470
300	rs950965	G	A	2	-0.0163264	0.00249466	0.660028	5.97723e-11	0.000172852	0.000279074	0.660005	0.53567	350470
301	rs9534458	A	G	13	0.060612	0.0024763	0.651889	3.37287e-132	0.000175004	0.000277265	0.65197	0.527924	350470
302	rs9549753	A	C	13	0.0447775	0.00237054	0.53164	1.53356e-79	-6.5678e-05	0.000265382	0.5317	0.804533	350470
303	rs9636612	G	A	21	0.0260393	0.00245081	0.373181	2.30622e-26	-0.000571748	0.000274226	0.373313	0.0370749	350470
304	rs964184	C	G	11	-0.0811876	0.00348092	0.867716	3.155e-120	0.000552685	0.000389933	0.867818	0.156372	350470
305	rs9844271	T	G	3	-0.020409	0.00340254	0.857514	1.9977e-09	-0.000106667	0.000380634	0.857512	0.779299	350470
306	rs9900637	A	C	17	0.0152248	0.00236309	0.49813	1.17471e-10	0.000164739	0.000264362	0.498004	0.533181	350470
307	rs9914927	T	C	17	0.0212863	0.00294155	0.202698	4.61636e-13	-0.00039965	0.0003291	0.202709	0.224606	350470
308	rs9926137	C	G	16	0.0377779	0.00301745	0.188721	5.92107e-36	-0.00019984	0.000337648	0.188759	0.553945	350470
309	rs9937661	C	T	16	0.0291501	0.0024061	0.46475	8.92483e-34	-0.00010484	0.000269205	0.464787	0.696951	350470
310	rs997680	A	G	3	0.021687	0.00266807	0.267362	4.36616e-16	-7.58974e-05	0.00029846	0.267354	0.799267	350470

## Sheet: Red blood cell count
	SNP	effect_allele.exposure	other_allele.exposure	chr.exposure	beta.exposure	se.exposure	eaf.exposure	pval.exposure	beta.outcome	se.outcome	eaf.outcome	pval.outcome	samplesize.exposure
1	rs10049413	G	A	3	0.0184683	0.00218736	0.325778	3.09956e-17	0.000158766	0.000283643	0.325824	0.575659	350475
2	rs1007934	A	G	14	-0.018931	0.00206392	0.418596	4.65157e-20	-0.000546888	0.000267712	0.418519	0.0410705	350475
3	rs10168349	C	G	2	-0.0540092	0.00215947	0.335688	6.223e-138	6.76268e-05	0.000280258	0.33555	0.809321	350475
4	rs10195880	T	A	2	0.0145898	0.00235322	0.748565	5.65588e-10	-0.00015265	0.000305213	0.748546	0.616976	350475
5	rs10224210	C	T	7	-0.0501239	0.00226393	0.282472	1.53815e-108	0.000188933	0.000293874	0.282384	0.520286	350475
6	rs10274646	A	G	7	-0.0189268	0.00309784	0.8757	9.99286e-10	0.00102293	0.000401859	0.875765	0.0109129	350475
7	rs10412207	G	A	19	0.0125553	0.00228178	0.281201	3.74861e-08	-0.000390524	0.000295922	0.281157	0.186942	350475
8	rs10420951	G	C	19	0.0167199	0.0025092	0.788469	2.67917e-11	-0.000157921	0.000325454	0.78845	0.627511	350475
9	rs1043356	G	A	5	0.0148267	0.00230527	0.267561	1.26398e-10	-0.000254643	0.000298916	0.267674	0.394277	350475
10	rs10486757	A	G	7	-0.0182823	0.00319513	0.116015	1.05402e-08	-0.000533483	0.000414494	0.115907	0.19807	350475
11	rs10500844	A	C	11	0.0233892	0.00230147	0.71305	2.93089e-24	-5.73557e-05	0.000298593	0.71315	0.847674	350475
12	rs10758139	G	A	9	0.015848	0.00214702	0.344647	1.57e-13	0.000285917	0.000278421	0.344525	0.304456	350475
13	rs1077835	G	A	15	-0.0183344	0.00246679	0.219526	1.06807e-13	-0.000641449	0.000319782	0.21968	0.0448683	350475
14	rs10786559	C	G	10	-0.0192746	0.00233414	0.258716	1.49039e-16	0.000101423	0.000302601	0.258777	0.737497	350475
15	rs10819312	G	T	9	0.0197432	0.00333479	0.105017	3.21514e-09	0.000992859	0.000432485	0.105034	0.021693	350475
16	rs10890482	C	T	1	-0.0204342	0.00258751	0.805962	2.85891e-15	-0.000603017	0.000335597	0.805931	0.0723602	350475
17	rs10899105	A	T	11	0.0206993	0.0033149	0.106195	4.26108e-10	6.54912e-06	0.000429826	0.10625	0.987843	350475
18	rs10958605	A	C	8	0.0136866	0.00205398	0.439375	2.67793e-11	0.000129124	0.000266327	0.439322	0.627797	350475
19	rs10974716	G	C	9	-0.0196722	0.00242908	0.253021	5.57571e-16	-1.11372e-05	0.000314974	0.253145	0.971793	350475
20	rs10981269	T	C	9	-0.0172011	0.00250879	0.210376	7.0762e-12	-4.25559e-05	0.00032549	0.2104	0.895978	350475
21	rs11042104	C	G	11	0.0236743	0.00235803	0.247872	1.02589e-23	-0.000174921	0.000305754	0.247989	0.567256	350475
22	rs11085058	A	G	19	0.0370709	0.0026983	0.174252	6.11787e-43	-0.000414648	0.000350043	0.174275	0.236191	350475
23	rs11136012	C	A	8	-0.0116658	0.0020591	0.563213	1.46747e-08	-6.51053e-05	0.000267116	0.563042	0.807437	350475
24	rs11136097	G	A	8	-0.0145671	0.00216087	0.666171	1.57181e-11	0.000203367	0.000280249	0.666126	0.468044	350475
25	rs1114413	A	G	2	-0.017387	0.00214765	0.345881	5.7069e-16	-0.000282614	0.000278551	0.34577	0.310304	350475
26	rs11210906	G	A	1	-0.0144846	0.00206306	0.422887	2.208e-12	-0.000276962	0.00026757	0.422926	0.300622	350475
27	rs11245450	A	G	10	-0.0145964	0.0020807	0.422383	2.30144e-12	-7.39705e-05	0.000269906	0.422201	0.78404	350475
28	rs113052089	T	C	6	0.0546593	0.00465314	0.0527369	7.44046e-32	-0.00135494	0.000603949	0.0526661	0.0248674	350475
29	rs113131010	A	G	14	0.0223717	0.00338129	0.101254	3.68808e-11	-0.00030686	0.000438638	0.101223	0.484194	350475
30	rs113304060	A	G	19	0.0271893	0.00347504	0.0972367	5.12507e-15	-0.000406256	0.00045076	0.0972203	0.367446	350475
31	rs113436343	C	G	6	0.0142823	0.0024436	0.298879	5.07657e-09	-0.000774057	0.000316951	0.298798	0.0145989	350475
32	rs113963381	T	C	20	0.0211609	0.00383332	0.0798255	3.38751e-08	-0.000122996	0.000497197	0.0797808	0.804616	350475
33	rs115986297	G	A	6	-0.0218986	0.00205045	0.543426	1.27644e-26	0.000199643	0.000265941	0.54313	0.452831	350475
34	rs116019824	G	A	3	-0.0169626	0.00208596	0.521126	4.24424e-16	0.000344166	0.000270515	0.52113	0.20328	350475
35	rs11625753	C	T	14	-0.012842	0.00234597	0.255157	4.40099e-08	0.000770549	0.000304276	0.255018	0.011329	350475
36	rs11627485	C	T	14	-0.0215317	0.00205303	0.450001	9.91745e-26	4.63597e-05	0.000266251	0.44989	0.861771	350475
37	rs11667586	C	T	19	-0.0197783	0.00284002	0.151928	3.30979e-12	-5.48414e-05	0.00036826	0.151943	0.881617	350475
38	rs11723371	C	T	4	-0.0156218	0.00206268	0.472915	3.63999e-14	1.83417e-05	0.0002676	0.472827	0.945355	350475
39	rs1175550	G	A	1	0.0219802	0.00245515	0.230894	3.48578e-19	-0.00067173	0.000318482	0.230827	0.0349309	350475
40	rs11773804	G	T	7	0.0138125	0.00208473	0.407717	3.46418e-11	0.000213056	0.000270307	0.407583	0.43058	350475
41	rs11865281	T	C	16	0.0703054	0.00788311	0.0171395	4.74898e-19	0.000499962	0.00102137	0.0171796	0.624485	350475
42	rs11901391	C	T	2	-0.0151656	0.0026095	0.189043	6.19028e-09	-0.000376065	0.000338502	0.18904	0.266584	350475
43	rs11949100	A	G	5	-0.0151229	0.00218868	0.32279	4.86968e-12	9.46353e-05	0.000283843	0.32277	0.738827	350475
44	rs12048019	C	T	1	0.0229187	0.00367055	0.0840577	4.27159e-10	0.000377761	0.000476138	0.0840208	0.427554	350475
45	rs12050884	A	C	15	-0.0224153	0.00251218	0.207929	4.57404e-19	-4.55984e-05	0.000325766	0.207983	0.888681	350475
46	rs12155038	A	G	7	-0.0267582	0.00205253	0.435286	7.72859e-39	-3.25559e-05	0.000266204	0.435266	0.902664	350475
47	rs12192672	A	G	6	0.0216968	0.00222788	0.297603	2.07396e-22	2.15842e-05	0.000288915	0.297707	0.940447	350475
48	rs12193948	C	T	6	0.0191734	0.00303482	0.132439	2.65601e-10	-0.000943257	0.000393585	0.13241	0.0165493	350475
49	rs12352863	C	G	9	-0.014342	0.00262538	0.186714	4.68911e-08	0.000244237	0.000340372	0.186892	0.47303	350475
50	rs123698	C	G	19	0.0177486	0.00208211	0.603287	1.54277e-17	0.000270985	0.000270077	0.603269	0.315687	350475
51	rs12379622	A	G	9	0.0140921	0.00246224	0.219851	1.04566e-08	-3.61817e-05	0.000319335	0.219859	0.90979	350475
52	rs12473839	T	C	2	-0.0144556	0.00212689	0.359015	1.073e-11	-0.00035959	0.000275883	0.359043	0.192434	350475
53	rs12505616	G	A	4	0.0263714	0.00205349	0.56241	9.6984e-38	0.00037032	0.000266359	0.562466	0.164438	350475
54	rs12512883	T	C	4	-0.0183821	0.00215764	0.333768	1.60768e-17	-0.000631685	0.000279843	0.333815	0.0239905	350475
55	rs1256056	C	T	14	-0.0122245	0.00205071	0.55266	2.50755e-09	-9.69057e-05	0.000265997	0.552864	0.715626	350475
56	rs12573103	G	A	10	-0.0123717	0.00204348	0.513559	1.41254e-09	0.000527837	0.000264988	0.513612	0.0463799	350475
57	rs1257415	A	C	14	0.0129788	0.00204659	0.506561	2.27562e-10	-0.000259522	0.00026532	0.506457	0.328004	350475
58	rs12607898	G	A	18	0.0276404	0.00234683	0.746699	5.15229e-32	-0.000124095	0.000304404	0.746644	0.68352	350475
59	rs12762783	C	A	10	-0.0123823	0.00205293	0.453694	1.62596e-09	-0.000121758	0.000266219	0.453643	0.647414	350475
60	rs12811512	T	C	12	-0.0266035	0.00284106	0.151607	7.72503e-21	0.000241529	0.000368404	0.151682	0.512076	350475
61	rs128494	C	T	21	0.020844	0.00243988	0.766728	1.3125e-17	-0.000242773	0.000316499	0.766828	0.443048	350475
62	rs12881869	T	C	14	-0.029918	0.00396264	0.0712875	4.36315e-14	0.00138527	0.000514035	0.0712387	0.00704125	350475
63	rs12885878	G	A	14	0.0171122	0.00249961	0.773887	7.61027e-12	-0.000455377	0.000324087	0.773832	0.15999	350475
64	rs12889267	G	A	14	-0.0154824	0.0027187	0.168302	1.23637e-08	-0.00031194	0.000352577	0.168282	0.376297	350475
65	rs12904922	A	G	15	0.0172047	0.00266605	0.17798	1.0963e-10	0.000169648	0.000345727	0.178072	0.62364	350475
66	rs13062095	C	T	3	-0.0137775	0.00216186	0.337426	1.85656e-10	-0.000134591	0.00028035	0.337502	0.631168	350475
67	rs13107325	T	C	4	0.0349359	0.00388018	0.0747871	2.19331e-19	0.000232432	0.00050304	0.0748227	0.644043	350475
68	rs13125101	A	G	4	0.0181862	0.00224367	0.293374	5.26744e-16	-0.000288706	0.000291017	0.293264	0.321171	350475
69	rs13165424	G	A	5	-0.0212822	0.00235219	0.251451	1.46555e-19	0.000494429	0.000305136	0.251313	0.105157	350475
70	rs1321098	G	A	6	0.0131506	0.0021386	0.545104	7.79776e-10	-0.000258076	0.000277373	0.545126	0.352149	350475
71	rs13215883	G	A	6	0.0147028	0.00264973	0.182483	2.87846e-08	-7.4011e-05	0.000343725	0.182409	0.829518	350475
72	rs13272834	A	G	8	-0.0160321	0.00269795	0.173824	2.81248e-09	-0.000193522	0.000349944	0.173788	0.580256	350475
73	rs1340817	G	A	13	-0.017337	0.00213228	0.355572	4.28055e-16	0.000100637	0.000276494	0.355684	0.715876	350475
74	rs13409567	A	T	2	0.0140701	0.00220815	0.30799	1.86973e-10	-4.80553e-05	0.000286373	0.308141	0.866735	350475
75	rs13415465	G	T	2	-0.0158884	0.00212403	0.357697	7.43361e-14	0.000497684	0.00027549	0.357762	0.0708337	350475
76	rs1356335	A	T	2	-0.011814	0.00209888	0.399391	1.81681e-08	2.75692e-05	0.000272277	0.399458	0.919349	350475
77	rs138308793	A	G	2	-0.0507252	0.00310904	0.128599	8.07049e-60	-0.000122138	0.000403225	0.128641	0.761963	350475
78	rs138928772	C	G	3	0.0657066	0.00595378	0.0304757	2.58583e-28	0.000621923	0.000772092	0.0304934	0.42053	350475
79	rs139027362	G	C	17	-0.0158921	0.00268969	0.17926	3.45462e-09	0.000325977	0.000348911	0.179208	0.350166	350475
80	rs139409096	C	G	7	-0.0482388	0.0046746	0.05058	5.81032e-25	-0.00112146	0.000606304	0.050587	0.0643621	350475
81	rs140425604	T	C	4	-0.0570648	0.00721613	0.0223478	2.62422e-15	-0.000317067	0.000936093	0.0223254	0.734827	350475
82	rs141494605	C	T	16	0.151573	0.0139983	0.0059658	2.56271e-27	-0.00117637	0.00181385	0.00598112	0.51663	350475
83	rs142118720	T	G	2	-0.0468466	0.00290353	0.182862	1.53603e-58	0.000204251	0.000376851	0.18273	0.587822	350475
84	rs1426374	A	G	12	-0.0146881	0.00223646	0.293518	5.12153e-11	0.000559349	0.000290174	0.293504	0.0539014	350475
85	rs143031547	T	G	1	0.0131989	0.00241711	0.234072	4.74821e-08	-4.60231e-05	0.000313482	0.234074	0.88328	350475
86	rs1434282	T	C	1	-0.036571	0.00229063	0.725589	2.32863e-57	-0.00030883	0.000297158	0.725594	0.298676	350475
87	rs1466	T	C	1	0.0239522	0.00285839	0.14932	5.32967e-17	-8.09879e-05	0.000370598	0.149413	0.827014	350475
88	rs1479559	T	C	5	0.0214822	0.00305813	0.12732	2.1503e-12	0.000456416	0.000396715	0.127278	0.249944	350475
89	rs148083940	G	C	7	0.0286301	0.00317368	0.128088	1.87111e-19	-0.000412218	0.000411593	0.128104	0.316577	350475
90	rs148614081	A	G	19	-0.0660751	0.00713761	0.0221187	2.10766e-20	-0.000160373	0.000924948	0.0221646	0.862348	350475
91	rs1492696	A	G	1	0.016097	0.00291735	0.85373	3.4378e-08	9.67129e-05	0.000378361	0.853716	0.798252	350475
92	rs150425398	T	A	9	0.0655242	0.00909404	0.0129591	5.80764e-13	0.00204116	0.00117893	0.0129712	0.0833873	350475
93	rs1569419	C	T	1	0.0203022	0.00243425	0.76715	7.44046e-17	-0.000322288	0.0003157	0.767163	0.307319	350475
94	rs159058	C	A	20	0.0183216	0.00223271	0.298306	2.29456e-16	0.00013485	0.000289545	0.298376	0.641407	350475
95	rs1653967	G	A	3	0.013513	0.0020424	0.506747	3.69063e-11	-0.00024936	0.000264901	0.506674	0.346536	350475
96	rs1667493	T	C	15	0.0145074	0.00230176	0.728882	2.92786e-10	0.000305259	0.000298551	0.729056	0.30656	350475
97	rs1689771	A	T	5	-0.0159331	0.00243173	0.769307	5.67937e-11	-9.19812e-05	0.000315348	0.769304	0.770531	350475
98	rs16909970	G	A	9	-0.0118281	0.00216783	0.330876	4.86822e-08	0.000132217	0.000281204	0.330843	0.638225	350475
99	rs16929368	A	T	12	0.0263987	0.00212055	0.375753	1.44112e-35	2.44329e-05	0.000275059	0.375893	0.929219	350475
100	rs17030453	G	A	4	-0.0216922	0.00261577	0.187763	1.10943e-16	-0.000756236	0.000339297	0.187721	0.0258256	350475
101	rs17116384	G	A	11	0.0172993	0.00219444	0.319803	3.19816e-15	-0.000324965	0.000284632	0.319745	0.253579	350475
102	rs17277127	T	A	1	-0.0162691	0.0022056	0.312094	1.63155e-13	-0.000421097	0.000286009	0.311914	0.140935	350475
103	rs17322427	G	A	6	0.0138639	0.00216886	0.334426	1.63644e-10	0.00030715	0.000281255	0.334475	0.274804	350475
104	rs174574	C	A	11	-0.0280922	0.00213468	0.646892	1.52511e-39	0.000937294	0.000276926	0.646947	0.000712787	350475
105	rs17476364	C	T	10	0.0645541	0.00325867	0.10988	2.72898e-87	0.000104241	0.000422908	0.109825	0.805306	350475
106	rs17758695	T	C	18	-0.0646548	0.00601479	0.029547	6.02837e-27	0.00180683	0.000780648	0.0295146	0.0206395	350475
107	rs17803780	C	T	9	0.0450019	0.00249799	0.211478	1.59514e-72	-0.000457414	0.000324076	0.211376	0.158116	350475
108	rs1794849	C	T	6	-0.0166332	0.00229561	0.727464	4.31221e-13	-0.000171471	0.000297716	0.727302	0.564647	350475
109	rs1844428	G	A	4	0.0165152	0.00300811	0.132177	4.01708e-08	-0.000513543	0.000390265	0.132081	0.188214	350475
110	rs185677279	G	A	9	-0.0207138	0.00352571	0.0928126	4.23039e-09	-0.000632521	0.000457229	0.092837	0.16655	350475
111	rs1868274	G	C	2	-0.0196488	0.00215827	0.347424	8.75387e-20	-8.75975e-05	0.000279906	0.347451	0.754315	350475
112	rs1940751	A	G	11	-0.0176952	0.0021029	0.619379	3.95367e-17	4.19323e-05	0.000272739	0.61935	0.877811	350475
113	rs1958598	C	T	14	0.0130698	0.00227535	0.281638	9.24954e-09	8.34516e-05	0.000295069	0.281621	0.777313	350475
114	rs1972989	G	A	17	-0.012898	0.00204835	0.53811	3.0425e-10	-0.000328445	0.000265609	0.538133	0.216246	350475
115	rs2007471	T	C	1	0.0169972	0.00212438	0.367788	1.23794e-15	0.000457548	0.000275526	0.367857	0.0967877	350475
116	rs202020455	A	C	3	-0.0242114	0.00376115	0.0804691	1.21826e-10	0.000250002	0.000487842	0.0804122	0.608325	350475
117	rs2043082	A	G	15	-0.0122811	0.00212999	0.357413	8.1328e-09	1.31269e-05	0.000276214	0.357408	0.962095	350475
118	rs2052285	A	G	16	-0.0176743	0.00209112	0.611502	2.8721e-17	0.000183898	0.000271119	0.611322	0.497587	350475
119	rs2067663	T	C	5	-0.0273926	0.00246934	0.219749	1.36994e-28	1.11218e-05	0.000320286	0.219865	0.972299	350475
120	rs2069443	G	T	7	0.0197548	0.00233603	0.25469	2.76376e-17	-7.25339e-05	0.000303026	0.254567	0.810822	350475
121	rs2075672	G	A	7	-0.0646444	0.00209893	0.62386	1e-200	0.000432004	0.000272605	0.623867	0.11303	350475
122	rs2085600	A	G	4	-0.0148707	0.00269013	0.173912	3.24355e-08	-0.000197988	0.000348818	0.173955	0.570307	350475
123	rs2089111	G	C	12	0.0151493	0.0023406	0.265878	9.65828e-11	5.36709e-05	0.000303669	0.265748	0.859712	350475
124	rs217184	C	T	16	-0.0215019	0.002586	0.193118	9.22784e-17	-0.000788791	0.000335352	0.193064	0.0186668	350475
125	rs218264	T	A	4	-0.0878291	0.00236909	0.248887	1e-200	-0.000315074	0.000307905	0.248678	0.306176	350475
126	rs2238368	T	C	16	0.0303683	0.00204049	0.46242	4.41164e-50	-0.000154374	0.000264739	0.462216	0.559816	350475
127	rs2242824	C	T	21	-0.0207625	0.00222426	0.300093	1.02e-20	0.000219131	0.000288515	0.30009	0.447547	350475
128	rs2271176	C	G	4	-0.0162778	0.00208766	0.39779	6.34892e-15	-0.000160819	0.000270715	0.397831	0.552477	350475
129	rs2273799	C	T	11	-0.0189718	0.00204626	0.487874	1.84629e-20	-0.000116601	0.000265412	0.487672	0.66043	350475
130	rs2281841	C	T	10	-0.0353579	0.00214061	0.581057	2.88935e-61	-3.75029e-05	0.00027771	0.58106	0.892578	350475
131	rs2293607	C	T	3	-0.0159921	0.00236983	0.244685	1.49899e-11	0.000237127	0.000307397	0.244672	0.440468	350475
132	rs2339851	A	G	2	0.0358561	0.00302682	0.130332	2.28613e-32	-0.000446075	0.000392586	0.130362	0.255853	350475
133	rs2475391	G	A	6	0.0168908	0.0030023	0.866568	1.84621e-08	0.00031514	0.000389263	0.8665	0.418183	350475
134	rs2556388	C	T	2	-0.0234133	0.00204893	0.44796	3.09956e-30	5.57172e-05	0.000265768	0.448027	0.833944	350475
135	rs256904	T	A	5	0.015288	0.00246583	0.746637	5.65562e-10	0.000112927	0.000319814	0.746701	0.724012	350475
136	rs2599711	A	T	8	-0.0196138	0.00258867	0.802766	3.55059e-14	-0.000424771	0.000335985	0.803001	0.20614	350475
137	rs2612581	G	A	18	0.02	0.0034657	0.904026	7.89423e-09	-3.81659e-05	0.000449396	0.904009	0.932319	350475
138	rs2665668	A	G	2	0.0151414	0.00215275	0.637952	2.01744e-12	-0.000429864	0.000279208	0.637971	0.123663	350475
139	rs2745353	T	C	6	0.0180499	0.00203977	0.519398	8.86952e-19	0.000211509	0.000264554	0.519388	0.424007	350475
140	rs2782824	T	C	1	0.01187	0.00204382	0.532863	6.33636e-09	0.000456986	0.00026502	0.532709	0.0846467	350475
141	rs2823139	A	G	21	-0.017523	0.00216426	0.338405	5.67153e-16	0.000156342	0.000280697	0.338393	0.577544	350475
142	rs2834253	C	T	21	0.0162626	0.0021037	0.378648	1.07399e-14	-0.000253633	0.000272867	0.378592	0.352624	350475
143	rs2835435	T	C	21	-0.0217762	0.002486	0.222434	1.9697e-18	-0.000533736	0.000322464	0.22238	0.0978881	350475
144	rs28434367	G	T	9	-0.0206726	0.00212167	0.363469	1.97834e-22	-0.000351403	0.000275161	0.363597	0.201575	350475
145	rs2854008	A	G	6	-0.0344914	0.00221679	0.306095	1.43847e-54	-0.000282863	0.000287579	0.306035	0.325312	350475
146	rs2854205	C	T	17	-0.0128409	0.00209104	0.591038	8.21448e-10	-8.44627e-06	0.000271173	0.591246	0.975152	350475
147	rs28554123	G	A	22	0.0125924	0.00210553	0.404727	2.22531e-09	-2.2914e-07	0.000273094	0.404692	0.999331	350475
148	rs28567593	A	G	19	0.0155253	0.00219156	0.329515	1.40185e-12	9.68925e-05	0.000284164	0.329602	0.733123	350475
149	rs2860300	C	A	6	-0.0152098	0.0025791	0.805692	3.6976e-09	0.000208132	0.000334472	0.805783	0.533764	350475
150	rs28623683	T	C	7	-0.0143045	0.00221121	0.308753	9.87416e-11	0.000354195	0.0002868	0.30862	0.216834	350475
151	rs28928592	T	A	8	-0.0178137	0.00323029	0.112025	3.49824e-08	-0.000350613	0.000418755	0.112115	0.402438	350475
152	rs2917548	A	G	8	-0.02243	0.00365598	0.91426	8.51707e-10	0.000145173	0.000473896	0.914203	0.759347	350475
153	rs2943637	C	A	2	0.0136056	0.00203978	0.489768	2.55918e-11	-6.00208e-05	0.000264533	0.489623	0.820507	350475
154	rs3006917	T	C	1	-0.014105	0.00257605	0.196878	4.36707e-08	0.000576607	0.000334104	0.19686	0.0843782	350475
155	rs3025009	A	G	6	0.0198315	0.00213105	0.626599	1.33537e-20	6.92911e-05	0.00027645	0.626796	0.802088	350475
156	rs3168265	T	C	11	-0.0134118	0.00239047	0.243261	2.0186e-08	0.000264993	0.000310002	0.243229	0.392656	350475
157	rs3184504	C	T	12	-0.036569	0.00203731	0.518198	5.19996e-72	-0.00102092	0.000264324	0.517975	0.000112308	350475
158	rs338533	T	G	15	-0.0175295	0.00301878	0.132989	6.3725e-09	-1.44458e-05	0.000391358	0.133101	0.970555	350475
159	rs34164109	T	C	6	-0.150617	0.00230881	0.261606	1e-200	0.000267951	0.000301246	0.261617	0.373748	350475
160	rs34197504	C	T	2	0.0243174	0.0026248	0.186023	1.97106e-20	0.000170111	0.000340482	0.186021	0.617345	350475
161	rs35003605	G	T	6	0.0339415	0.00373274	0.0814431	9.6917e-20	-0.000313149	0.000484	0.0815202	0.517631	350475
162	rs35042034	A	G	21	-0.0215092	0.00273839	0.167922	4.01976e-15	0.000151974	0.000355176	0.167921	0.668736	350475
163	rs35150201	G	T	7	-0.0113174	0.00204392	0.483982	3.07737e-08	-2.699e-05	0.000265042	0.483952	0.91889	350475
164	rs35183823	A	G	3	0.0215608	0.00205661	0.432085	1.03586e-25	-0.000249864	0.000266756	0.432054	0.348926	350475
165	rs35188965	T	C	5	-0.0220343	0.00206555	0.581639	1.45814e-26	-0.000414536	0.000267892	0.581692	0.121767	350475
166	rs35240997	G	A	3	-0.0230005	0.00248659	0.214247	2.26152e-20	-0.00013485	0.000322496	0.214254	0.675842	350475
167	rs357273	G	A	5	-0.0210698	0.00277752	0.159976	3.31131e-14	0.000260701	0.000360249	0.159959	0.469269	350475
168	rs35954636	G	T	18	0.0187749	0.00309781	0.124328	1.35675e-09	0.000435087	0.00040172	0.124377	0.278782	350475
169	rs35979828	T	C	12	-0.0274841	0.0040127	0.0690777	7.43361e-12	0.00195581	0.000520518	0.0690612	0.0001717	350475
170	rs36065733	G	T	19	0.023259	0.00204933	0.472518	7.54571e-30	0.000227709	0.000265824	0.472384	0.391659	350475
171	rs361725	C	T	22	-0.0428122	0.00211487	0.635402	4.58353e-91	0.000208798	0.000274454	0.635499	0.446791	350475
172	rs368417629	T	G	11	-0.0373918	0.00242417	0.234535	1.1652e-53	-0.000166268	0.000314512	0.234443	0.597046	350475
173	rs371055740	T	C	11	-0.0125502	0.00215857	0.593441	6.10127e-09	4.88687e-07	0.000279987	0.593389	0.998607	350475
174	rs3730590	T	C	12	0.0115163	0.0020719	0.407141	2.72596e-08	-0.000454249	0.00026874	0.407121	0.0909725	350475
175	rs3741651	G	A	12	0.0296127	0.00268583	0.174106	2.90938e-28	-0.000303973	0.000348401	0.174126	0.382946	350475
176	rs3767844	G	A	1	0.0277699	0.00226048	0.287365	1.10969e-34	8.89164e-05	0.000293223	0.28739	0.761709	350475
177	rs3809627	A	C	16	0.0339892	0.00208027	0.400952	5.49921e-60	0.00020431	0.000269888	0.400981	0.44904	350475
178	rs3811444	T	C	1	0.0366202	0.00215673	0.334144	1.23652e-64	-0.0012079	0.000279868	0.334194	1.58942e-05	350475
179	rs381500	A	C	6	0.0273098	0.00204871	0.451595	1.57943e-40	0.000337323	0.000265694	0.451373	0.20423	350475
180	rs4008353	T	C	9	0.0270003	0.00444076	0.943833	1.20221e-09	-0.000830732	0.000575975	0.943838	0.149217	350475
181	rs4075958	A	G	5	0.0218785	0.00231228	0.262725	3.04229e-21	0.000275185	0.000299868	0.262871	0.358783	350475
182	rs41274456	T	C	1	0.0381441	0.00512707	0.0419058	1.01111e-13	-0.00050404	0.000664704	0.0419313	0.448275	350475
183	rs41278174	A	G	16	0.0480721	0.00625752	0.0272316	1.56675e-14	-0.00115814	0.0008108	0.0272624	0.15318	350475
184	rs41305803	A	G	20	0.0114586	0.00207493	0.443695	3.34649e-08	-0.000516098	0.000269092	0.443546	0.0551214	350475
185	rs4242906	G	A	12	0.0207683	0.0024304	0.228655	1.28795e-17	-0.000521946	0.000315223	0.228633	0.0977642	350475
186	rs4255510	C	A	11	0.0178022	0.00207933	0.407059	1.11815e-17	-0.000626163	0.000269669	0.407127	0.0202353	350475
187	rs4305701	A	C	6	0.0120811	0.00209224	0.38511	7.73731e-09	-0.00054061	0.00027134	0.385099	0.0463308	350475
188	rs4321249	A	G	17	0.015929	0.00206761	0.418267	1.3213e-14	-6.05292e-05	0.000268178	0.418166	0.821431	350475
189	rs4418190	C	T	6	0.0128259	0.00214244	0.350409	2.14511e-09	0.00016297	0.000277867	0.350463	0.557537	350475
190	rs4449583	T	C	5	0.0295539	0.00218057	0.326245	7.76068e-42	-0.000117901	0.000282854	0.326308	0.676806	350475
191	rs451157	A	G	5	0.0144394	0.00230063	0.729725	3.47136e-10	4.76041e-05	0.000298456	0.729806	0.873274	350475
192	rs4554318	T	C	6	-0.0254331	0.00206947	0.466854	1.04616e-34	-0.000271924	0.000268437	0.466898	0.311065	350475
193	rs464063	C	T	20	0.0133769	0.00204895	0.498197	6.64661e-11	-0.000253761	0.000265745	0.4981	0.339627	350475
194	rs4649115	G	A	1	-0.0130198	0.00206204	0.424541	2.72157e-10	-9.8123e-05	0.00026743	0.424584	0.713686	350475
195	rs4654735	C	T	1	-0.0119052	0.00207285	0.413287	9.28753e-09	-8.31752e-05	0.000268842	0.413247	0.75703	350475
196	rs4655791	A	T	1	0.0220214	0.00350785	0.09296	3.43954e-10	5.92276e-05	0.000454899	0.0929583	0.896409	350475
197	rs4669306	A	G	2	-0.0161099	0.0021231	0.637743	3.25837e-14	0.000170233	0.000275304	0.637773	0.536348	350475
198	rs4680338	G	C	3	0.0115754	0.00209351	0.402615	3.21996e-08	-0.000553136	0.000271437	0.402449	0.04157	350475
199	rs4704834	G	A	5	0.0122838	0.00213238	0.646204	8.3888e-09	0.000409996	0.000276553	0.646259	0.138203	350475
200	rs4791641	T	C	17	-0.0136171	0.00203706	0.504649	2.31793e-11	-8.27857e-05	0.00026421	0.504813	0.754027	350475
201	rs4795389	C	A	17	-0.0250007	0.00232808	0.737659	6.76083e-27	0.00028641	0.000301894	0.737571	0.342768	350475
202	rs4809361	C	T	20	-0.0167028	0.0025292	0.789292	4.00774e-11	0.000230398	0.000328046	0.789217	0.482471	350475
203	rs4859682	A	C	4	0.0216079	0.00204247	0.45676	3.75146e-26	-0.000277158	0.00026492	0.456673	0.295473	350475
204	rs4886755	G	A	15	-0.0254676	0.00203822	0.512134	8.08723e-36	-5.32597e-05	0.000264391	0.512007	0.840352	350475
205	rs4962034	G	C	9	-0.0116194	0.00211951	0.611199	4.20562e-08	0.000239585	0.000274871	0.611249	0.383412	350475
206	rs496321	C	T	11	0.0117591	0.00209062	0.615168	1.85956e-08	8.6458e-05	0.000271188	0.61518	0.749868	350475
207	rs52701	T	C	14	-0.0132556	0.00211868	0.370708	3.94031e-10	-1.16843e-05	0.000274693	0.37082	0.966071	350475
208	rs541619	G	A	12	0.0220998	0.00232336	0.271031	1.88191e-21	-0.000232973	0.000301211	0.271142	0.439254	350475
209	rs550057	T	C	9	-0.0593662	0.00234238	0.254597	1.38995e-141	0.00470405	0.000303937	0.254827	5.1606e-54	350475
210	rs56011044	T	C	1	-0.0283746	0.00348738	0.0966078	4.08696e-16	-0.000512688	0.000452294	0.096588	0.256993	350475
211	rs56084922	G	A	5	-0.0236219	0.00380556	0.0781325	5.39946e-10	0.000491423	0.000493835	0.0780425	0.319681	350475
212	rs590856	A	G	6	0.0367806	0.00205134	0.552703	7.40628e-72	0.000286143	0.000266093	0.552826	0.282219	350475
213	rs59282311	G	A	8	-0.0140785	0.00213527	0.351287	4.30824e-11	0.000129253	0.000276933	0.351297	0.640695	350475
214	rs6031303	G	A	20	-0.0147178	0.00229464	0.729057	1.41932e-10	8.72876e-06	0.000297689	0.729128	0.976608	350475
215	rs6099616	C	T	20	-0.0172075	0.00220707	0.312387	6.3797e-15	-0.000112672	0.000286337	0.31213	0.693955	350475
216	rs6126019	C	T	20	0.026793	0.0020513	0.546947	5.58342e-39	0.000233537	0.000266149	0.546946	0.380234	350475
217	rs61801002	G	T	1	-0.0130797	0.00214343	0.424566	1.04713e-09	-0.00013253	0.000277908	0.424653	0.633444	350475
218	rs61828723	G	A	10	0.0240659	0.00391869	0.0776934	8.19238e-10	-0.000990119	0.000508354	0.0776346	0.0514517	350475
219	rs61871633	T	C	11	-0.0243677	0.00361737	0.0869078	1.62705e-11	0.00032016	0.000469232	0.0868425	0.495047	350475
220	rs62036658	G	T	16	-0.0147467	0.00207746	0.406078	1.26415e-12	0.000245114	0.000269413	0.406077	0.362924	350475
221	rs62062271	C	T	17	0.0483278	0.00243066	0.228942	6.44318e-88	0.000600071	0.000315395	0.228876	0.0570939	350475
222	rs62160676	C	T	2	-0.0415183	0.00223264	0.297275	3.76791e-77	-0.000302578	0.000289602	0.297256	0.296113	350475
223	rs62282034	T	C	3	-0.0217201	0.00327495	0.11041	3.31284e-11	0.000105078	0.000424606	0.110489	0.804544	350475
224	rs62371570	C	T	5	0.0190693	0.00331395	0.105437	8.71044e-09	-0.000805667	0.000429545	0.105528	0.0607072	350475
225	rs62410539	T	C	3	0.0307227	0.00302182	0.134598	2.80673e-24	0.000273217	0.00039205	0.134575	0.48587	350475
226	rs62435145	T	G	7	-0.0236205	0.00227722	0.691683	3.33426e-25	0.000519479	0.00029531	0.691697	0.0785615	350475
227	rs6440088	C	T	3	0.0264426	0.00207152	0.58728	2.62664e-37	-0.000575073	0.00026872	0.587391	0.0323512	350475
228	rs6445817	A	C	3	-0.0267319	0.0021789	0.324924	1.358e-34	0.000189735	0.000282647	0.324812	0.502042	350475
229	rs6460528	C	T	7	-0.0121525	0.0020485	0.543082	2.98862e-09	-2.85356e-05	0.000265679	0.543174	0.914467	350475
230	rs6474401	C	T	8	-0.0230204	0.00209009	0.387134	3.30217e-28	-0.000799747	0.000271086	0.38723	0.00317636	350475
231	rs6531714	T	C	4	0.0140037	0.00204212	0.472297	7.02425e-12	-0.000273476	0.000264908	0.472174	0.301912	350475
232	rs6538148	G	C	12	-0.0232938	0.00223278	0.701953	1.77501e-25	0.000238269	0.000289632	0.701985	0.410701	350475
233	rs6586163	C	A	10	0.0117182	0.00203748	0.500581	8.86196e-09	-0.000562089	0.000264193	0.50064	0.0333734	350475
234	rs6592965	A	G	7	-0.0375299	0.00205053	0.453966	8.56249e-75	0.000141432	0.000266036	0.45392	0.594984	350475
235	rs6602909	C	T	13	0.0186618	0.00217815	0.325235	1.05974e-17	0.000353346	0.000282507	0.325289	0.211027	350475
236	rs6607275	C	T	17	-0.0124706	0.00212079	0.636989	4.10232e-09	0.000299286	0.000274982	0.637019	0.276427	350475
237	rs662602	G	C	1	0.0188892	0.0021867	0.679749	5.73324e-18	5.40864e-05	0.000283558	0.679613	0.848728	350475
238	rs67132911	G	A	15	-0.0116758	0.00212111	0.364109	3.70365e-08	7.67335e-05	0.000275124	0.363959	0.780319	350475
239	rs67372909	C	T	10	-0.0179216	0.00237868	0.242514	4.92266e-14	0.000315663	0.000308522	0.242451	0.30624	350475
240	rs67560546	T	G	2	-0.0322309	0.00209856	0.401194	3.22998e-53	-0.000529619	0.000272294	0.401122	0.0517726	350475
241	rs6764532	G	A	3	-0.0157485	0.00204972	0.456698	1.55525e-14	0.000279	0.000265843	0.456609	0.293953	350475
242	rs6849357	A	G	4	0.0214122	0.00304831	0.871259	2.15576e-12	-0.000424491	0.000395436	0.871344	0.283059	350475
243	rs6864691	A	G	5	0.0154913	0.00206357	0.422634	6.06317e-14	0.00048697	0.000267668	0.42269	0.0688652	350475
244	rs7040572	G	T	9	0.0120875	0.00205197	0.453488	3.85008e-09	0.000132659	0.000266097	0.453608	0.618107	350475
245	rs71394099	A	G	16	-0.0430771	0.00756169	0.0200221	1.22211e-08	5.82054e-05	0.000980942	0.0200116	0.952684	350475
246	rs7148979	A	T	14	-0.0202917	0.00312018	0.121489	7.86321e-11	-4.32718e-05	0.000404713	0.121409	0.914853	350475
247	rs7149013	C	T	14	0.0170252	0.00223759	0.295548	2.7746e-14	0.000286017	0.000290185	0.295598	0.324313	350475
248	rs7187289	C	A	16	0.0303687	0.00274367	0.164965	1.80053e-28	-0.000463166	0.000356051	0.164901	0.193313	350475
249	rs7193541	C	T	16	-0.0112695	0.00206467	0.418727	4.81105e-08	0.000309332	0.000267815	0.418624	0.248082	350475
250	rs7209484	C	T	17	-0.0218755	0.00239076	0.241104	5.72269e-20	-0.000704412	0.000309983	0.241163	0.0230616	350475
251	rs7245571	A	G	19	0.0113204	0.00204931	0.534853	3.31627e-08	-0.000180318	0.000265749	0.534703	0.497439	350475
252	rs72654647	A	G	1	0.0153386	0.0023757	0.245181	1.07332e-10	-8.54305e-05	0.000308031	0.245193	0.781516	350475
253	rs72748110	C	T	5	0.0121047	0.00219363	0.31747	3.42918e-08	0.00024329	0.000284577	0.317338	0.392597	350475
254	rs72854462	G	A	2	0.016914	0.0023633	0.250038	8.26418e-13	-0.000131314	0.000306556	0.249932	0.668395	350475
255	rs72955371	A	G	6	0.0343694	0.0055467	0.0361069	5.78482e-10	-0.000386929	0.000718957	0.0361451	0.590453	350475
256	rs72999033	T	C	19	0.0284344	0.00417327	0.065045	9.54333e-12	-0.000635981	0.000541122	0.0650671	0.239875	350475
257	rs7313642	T	G	12	0.0263821	0.00254392	0.203085	3.40017e-25	0.000333268	0.000329941	0.203123	0.312456	350475
258	rs73169678	A	C	7	-0.022278	0.00324631	0.111935	6.77485e-12	-8.54383e-05	0.000421034	0.111937	0.839194	350475
259	rs73420943	G	A	6	0.0192066	0.00279491	0.159925	6.34162e-12	0.000194493	0.00036264	0.159768	0.591733	350475
260	rs73999671	C	G	17	-0.0491194	0.0087034	0.0141928	1.6656e-08	-0.000398077	0.00112909	0.0141816	0.724414	350475
261	rs744103	A	T	6	0.0287352	0.0021999	0.685363	5.53988e-39	0.000302248	0.000285439	0.685657	0.289652	350475
262	rs74571768	A	G	6	0.0243278	0.00278196	0.158964	2.24337e-18	0.000256157	0.000360725	0.159005	0.477633	350475
263	rs7525164	T	C	1	-0.0555233	0.00611106	0.0292273	1.03538e-19	0.00223628	0.000792271	0.029241	0.00476354	350475
264	rs7526112	G	T	1	0.0139031	0.00211881	0.362325	5.32476e-11	9.51037e-05	0.000274788	0.362374	0.729269	350475
265	rs7534248	T	C	1	-0.0228786	0.00246111	0.221596	1.46555e-20	-0.000197577	0.000319077	0.221713	0.535776	350475
266	rs756110	T	C	2	-0.0127832	0.00203989	0.499569	3.69428e-10	-5.83806e-06	0.000264512	0.499635	0.982391	350475
267	rs757461	T	C	16	-0.0227108	0.00381383	0.0786331	2.60543e-09	6.67182e-05	0.00049474	0.0785498	0.892727	350475
268	rs75792643	T	C	22	0.0270661	0.00219526	0.316042	6.40324e-35	-0.000265066	0.000284804	0.31586	0.352012	350475
269	rs7583880	A	G	2	-0.0131034	0.00222656	0.693326	3.983e-09	-0.000534581	0.000288776	0.69333	0.0641416	350475
270	rs760077	T	A	1	0.0227913	0.00208252	0.603651	7.16473e-28	0.000131789	0.000270096	0.60358	0.625597	350475
271	rs7650602	C	T	3	0.0266043	0.00206137	0.452011	4.24131e-38	-9.40252e-05	0.000267294	0.451976	0.725013	350475
272	rs77154381	G	A	2	0.014373	0.0023479	0.25227	9.27235e-10	-0.000242913	0.000304627	0.252145	0.425213	350475
273	rs773116	A	G	12	-0.0114007	0.00204372	0.475127	2.42913e-08	-1.91068e-05	0.000264997	0.475269	0.942521	350475
274	rs77685055	A	G	13	0.0426196	0.00343203	0.0995933	2.11836e-35	-0.000616761	0.000445113	0.0996099	0.165861	350475
275	rs78192244	G	C	3	0.0255059	0.00352425	0.0922153	4.58775e-13	0.000611192	0.000457065	0.0922189	0.181156	350475
276	rs7828	C	A	20	-0.0134021	0.00217967	0.326826	7.82132e-10	-8.92433e-05	0.000282664	0.326801	0.752213	350475
277	rs78374304	A	T	12	0.0228059	0.00209669	0.618355	1.49761e-27	0.000427139	0.000271947	0.618366	0.11626	350475
278	rs78378222	G	T	17	0.0862027	0.00933199	0.0125876	2.54039e-20	0.00106666	0.00121024	0.0125893	0.378123	350475
279	rs78446341	A	G	2	0.0447697	0.00670784	0.0236122	2.48886e-11	-0.000405041	0.000870773	0.0235732	0.641823	350475
280	rs7853	G	A	8	0.0129201	0.00205035	0.447701	2.95277e-10	0.000375826	0.00026597	0.44778	0.157645	350475
281	rs78744187	T	C	19	0.0790185	0.00372223	0.0813995	5.98549e-100	-0.000250001	0.000483015	0.0814244	0.604749	350475
282	rs78909033	A	G	2	-0.0216677	0.00297687	0.135363	3.37754e-13	-5.6483e-05	0.000386167	0.135278	0.883712	350475
283	rs791270	G	A	1	-0.0174183	0.00284956	0.84828	9.81115e-10	-8.74768e-05	0.000369716	0.848438	0.812963	350475
284	rs7952436	T	C	11	0.0286209	0.00369154	0.0832014	8.99083e-15	0.000490246	0.000478951	0.0831437	0.306033	350475
285	rs79920061	A	G	6	-0.0291484	0.0037426	0.0809167	6.81083e-15	0.000986003	0.000485205	0.0809543	0.0421405	350475
286	rs8018823	A	G	14	-0.0162543	0.00225512	0.287494	5.70164e-13	0.000277344	0.000292497	0.287565	0.34303	350475
287	rs8060857	A	G	16	0.0223076	0.00211259	0.626914	4.63767e-26	-0.000511418	0.000274061	0.626978	0.0620326	350475
288	rs8110787	T	C	19	-0.0421055	0.00208371	0.391182	9.56533e-91	-0.000268278	0.000270407	0.391226	0.321136	350475
289	rs8138197	A	G	22	0.0270558	0.00204307	0.471383	5.08042e-40	0.000621615	0.000265046	0.471384	0.0190117	350475
290	rs8176635	A	G	9	0.0221551	0.00216996	0.329638	1.80468e-24	-0.000981488	0.000281418	0.329467	0.000487338	350475
291	rs8179696	A	G	2	-0.0176983	0.00248737	0.214705	1.11918e-12	-0.00024315	0.000322591	0.214661	0.451005	350475
292	rs840706	G	A	2	0.0116573	0.00207718	0.411432	2.00037e-08	2.33317e-05	0.000269456	0.411421	0.930999	350475
293	rs863678	T	G	2	0.0214315	0.00218263	0.643544	9.37994e-23	0.000350371	0.000283097	0.643547	0.215853	350475
294	rs865923	C	T	17	-0.0146289	0.00210433	0.622792	3.61243e-12	-0.000408343	0.000272966	0.622716	0.134668	350475
295	rs869785	C	T	3	-0.0301182	0.00217304	0.671598	1.13737e-43	0.000208972	0.000281825	0.671503	0.458395	350475
296	rs8887	C	T	19	-0.019247	0.0020795	0.573498	2.14141e-20	-0.000448588	0.000269703	0.573634	0.0962587	350475
297	rs901683	A	G	10	-0.0483764	0.0039994	0.0705329	1.1272e-33	3.9965e-05	0.000518891	0.0704983	0.938608	350475
298	rs905670	A	G	6	-0.0133163	0.0021329	0.351549	4.29013e-10	8.99705e-05	0.000276536	0.351638	0.744917	350475
299	rs918227	G	A	17	-0.0154365	0.00209131	0.599041	1.57145e-13	-0.000158229	0.000271223	0.599125	0.559631	350475
300	rs9260381	A	C	6	0.0251567	0.00272052	0.169182	2.32006e-20	0.000209521	0.000352732	0.169379	0.552516	350475
301	rs9327454	G	A	5	-0.0169207	0.00265535	0.182179	1.86453e-10	-2.01802e-05	0.000344506	0.182024	0.953289	350475
302	rs9349205	A	G	6	0.0693099	0.00234336	0.251981	5.08159e-192	0.000539189	0.000304291	0.25193	0.0764029	350475
303	rs939317	G	A	3	-0.0146651	0.00235179	0.744523	4.50184e-10	-6.21848e-05	0.000305014	0.744641	0.838451	350475
304	rs9487023	G	A	6	-0.0506556	0.00204599	0.44979	3.28095e-135	0.000152545	0.000265596	0.44968	0.565731	350475
305	rs9521025	C	A	13	0.0158743	0.00212314	0.360028	7.63308e-14	-0.000516999	0.000275445	0.359983	0.0605243	350475
306	rs9549260	A	C	13	0.0258958	0.00248198	0.216033	1.75833e-25	0.000906531	0.000321968	0.215948	0.00486889	350475
307	rs9606957	G	T	22	0.0239353	0.00208768	0.589224	2.00263e-30	-0.000196031	0.000270824	0.589244	0.46917	350475
308	rs9771385	A	G	7	0.0183899	0.0020905	0.602061	1.41319e-18	0.000264777	0.000271201	0.601977	0.328912	350475
309	rs9861443	C	A	3	-0.0139506	0.00226829	0.714009	7.74337e-10	0.000168071	0.000294076	0.714023	0.567647	350475
310	rs9872347	C	T	3	-0.0350797	0.00219336	0.682889	1.48423e-57	-0.000550649	0.000284495	0.682753	0.0529249	350475
311	rs988397	T	C	3	-0.0165212	0.00205963	0.436755	1.04858e-15	-0.000187172	0.000267128	0.436726	0.483502	350475
312	rs9892942	T	C	17	-0.024123	0.00257307	0.19604	6.94384e-21	0.000178107	0.000333648	0.195984	0.593468	350475
313	rs9905274	C	T	17	-0.0301774	0.00274889	0.833637	4.92493e-28	-0.000662235	0.00035653	0.833602	0.0632485	350475
314	rs9983374	T	C	21	-0.012786	0.00232674	0.26183	3.90454e-08	-0.000558833	0.000301662	0.261917	0.0639529	350475

## Sheet: RBC distribution width
	SNP	effect_allele.exposure	other_allele.exposure	chr.exposure	beta.exposure	se.exposure	eaf.exposure	pval.exposure	beta.outcome	se.outcome	eaf.outcome	pval.outcome	samplesize.exposure
1	rs10039206	C	T	5	0.0161621	0.0028179	0.759906	9.73038e-09	0.000236335	0.000313904	0.759873	0.451517	350473
2	rs10151436	T	A	14	-0.028463	0.00376072	0.112358	3.78443e-14	-0.000564352	0.000419259	0.112241	0.178281	350473
3	rs10160292	G	T	11	-0.0347545	0.00273308	0.251002	4.89553e-37	0.000249267	0.000304508	0.251023	0.413023	350473
4	rs1042034	T	C	2	-0.0218482	0.00293999	0.794917	1.07721e-13	0.00035656	0.000327428	0.794771	0.276166	350473
5	rs10425626	C	G	19	-0.0154287	0.00254656	0.330921	1.37401e-09	-0.0004254	0.000283724	0.330944	0.133785	350473
6	rs10475626	G	A	5	0.0248427	0.00240109	0.428666	4.37925e-25	-8.74984e-05	0.000267561	0.42861	0.743651	350473
7	rs10734649	T	C	11	-0.0145308	0.00242447	0.46143	2.05712e-09	0.00037942	0.000270086	0.461379	0.160078	350473
8	rs10736845	C	T	1	0.0639403	0.00399023	0.902546	9.07821e-58	-0.00013575	0.000444529	0.902515	0.760078	350473
9	rs10749635	G	A	1	-0.0249269	0.00386769	0.894731	1.15819e-10	0.0010106	0.000430979	0.894765	0.0190331	350473
10	rs10758656	G	A	9	0.0384509	0.0029144	0.209953	9.78363e-40	-0.000411868	0.000324731	0.209842	0.204679	350473
11	rs1081105	C	A	19	-0.0548111	0.00721437	0.0278783	3.02691e-14	-0.000849335	0.000803615	0.0278866	0.290561	350473
12	rs10923398	C	A	1	-0.0296195	0.00308187	0.183906	7.23602e-22	-0.00021571	0.000343401	0.183816	0.529901	350473
13	rs10972012	A	G	9	-0.0176824	0.0027563	0.340647	1.40773e-10	-9.08117e-05	0.000307138	0.34072	0.767482	350473
14	rs11023922	T	C	11	0.0986825	0.00429501	0.0831134	9.88553e-117	0.000301967	0.000478625	0.0831298	0.528103	350473
15	rs11036562	A	C	11	0.0298499	0.00240873	0.434558	2.92348e-35	-7.47857e-05	0.000268349	0.434577	0.780486	350473
16	rs11084829	A	G	19	-0.0185976	0.00312896	0.175063	2.78907e-09	0.000591762	0.000348727	0.174932	0.0897119	350473
17	rs11164840	A	G	1	0.0151232	0.00247225	0.36903	9.53389e-10	0.000750326	0.000275425	0.368917	0.00644511	350473
18	rs11218968	G	A	11	0.0582234	0.00599491	0.0408372	2.69401e-22	-0.00065471	0.00066806	0.040812	0.327078	350473
19	rs1121980	A	G	16	0.0194368	0.00240265	0.42189	5.99929e-16	0.000497851	0.00026762	0.422097	0.0628449	350473
20	rs11258541	A	G	10	0.0262908	0.00244827	0.384954	6.77485e-27	-0.000488671	0.000272744	0.384861	0.0731846	350473
21	rs113881833	T	C	5	-0.050051	0.00558494	0.0492002	3.20996e-19	0.000194161	0.000621913	0.049234	0.754889	350473
22	rs114766804	C	T	3	-0.0427611	0.00694088	0.0304492	7.24753e-10	0.000616142	0.000773091	0.0304665	0.42546	350473
23	rs115530160	T	C	5	-0.0473224	0.00717662	0.0280549	4.28845e-11	0.000872412	0.000799357	0.0280708	0.275101	350473
24	rs115849089	A	G	8	0.0523701	0.00372062	0.114872	5.51442e-45	0.000886543	0.000414557	0.114871	0.0324743	350473
25	rs11671604	T	A	19	0.0262742	0.00290991	0.211516	1.7374e-19	0.000514558	0.000324184	0.211523	0.112459	350473
26	rs116831330	C	G	1	0.0933382	0.00817846	0.0214881	3.65847e-30	8.16344e-05	0.00090936	0.0215604	0.928469	350473
27	rs11710245	A	G	3	0.0268707	0.00330033	0.153073	3.90661e-16	0.000138711	0.000367747	0.153078	0.706031	350473
28	rs11726637	A	G	4	0.0212007	0.00387711	0.104778	4.5503e-08	-7.2439e-05	0.000432046	0.104719	0.866847	350473
29	rs1175550	G	A	1	-0.0391902	0.00285773	0.230896	8.61986e-43	-0.00067173	0.000318482	0.230827	0.0349309	350473
30	rs11758205	G	A	6	-0.136101	0.00740985	0.0264267	2.59418e-75	4.09409e-05	0.000825021	0.0264631	0.960422	350473
31	rs11781667	T	G	8	-0.0190289	0.00247553	0.360747	1.51217e-14	0.000225277	0.000275793	0.360595	0.414024	350473
32	rs11814929	T	C	10	0.0238298	0.00277752	0.242177	9.56533e-18	0.000383716	0.000309468	0.242115	0.215005	350473
33	rs11884218	C	A	2	-0.0185785	0.00287161	0.782555	9.83105e-11	-0.000397404	0.000319892	0.782573	0.214124	350473
34	rs12050884	A	C	15	-0.0340041	0.00292434	0.207927	3.01093e-31	-4.55984e-05	0.000325766	0.207983	0.888681	350473
35	rs12060494	A	T	1	0.0242312	0.00282956	0.229661	1.0985e-17	0.000251422	0.000315235	0.229536	0.42512	350473
36	rs12137465	T	G	1	-0.0274799	0.0025191	0.654398	1.05925e-27	-3.53656e-05	0.000280617	0.654382	0.89971	350473
37	rs12185712	G	A	2	-0.0168103	0.00306748	0.795297	4.25207e-08	0.00055682	0.000341873	0.795411	0.10337	350473
38	rs12411257	T	C	1	-0.0140871	0.00238275	0.487021	3.37987e-09	0.000300819	0.000265503	0.486925	0.257207	350473
39	rs12434701	T	C	14	-0.0213174	0.00284466	0.224616	6.70502e-14	-0.000713623	0.000316865	0.224634	0.0243142	350473
40	rs12437696	G	A	15	-0.0213146	0.00237555	0.484415	2.91273e-19	-0.000321458	0.000264687	0.484338	0.224564	350473
41	rs12466865	T	C	2	0.0277711	0.00249573	0.363745	9.32825e-29	0.000752061	0.000278017	0.363902	0.00682889	350473
42	rs12496230	C	T	3	0.018873	0.00301493	0.193847	3.85762e-10	0.000415549	0.000335715	0.193928	0.215789	350473
43	rs12511815	A	G	4	0.017079	0.00242012	0.571301	1.70333e-12	0.000399871	0.000269593	0.57135	0.138011	350473
44	rs1260326	C	T	2	0.022025	0.00242697	0.607023	1.1413e-19	6.32499e-05	0.000270339	0.606851	0.815012	350473
45	rs1260555	C	T	19	-0.0203086	0.00246395	0.633108	1.69512e-16	4.48621e-05	0.000274452	0.63307	0.870156	350473
46	rs12743834	C	T	1	-0.0152449	0.0024254	0.601945	3.2719e-10	0.000390382	0.000270152	0.601994	0.148446	350473
47	rs1296279	A	G	17	0.0331464	0.00297057	0.198353	6.59781e-29	0.000284745	0.000330859	0.198463	0.389446	350473
48	rs12965067	T	C	18	0.0144605	0.00249157	0.358203	6.48993e-09	0.000356236	0.000277497	0.35831	0.199232	350473
49	rs13056815	A	G	22	-0.0155292	0.00237766	0.513345	6.5283e-11	0.000141913	0.000264842	0.513327	0.59207	350473
50	rs13078949	G	A	3	0.0218537	0.0023897	0.447366	5.99791e-20	0.000273713	0.000266187	0.447431	0.303822	350473
51	rs13088077	T	C	3	0.0156952	0.00243122	0.527301	1.07875e-10	-0.000232656	0.00027081	0.527431	0.39028	350473
52	rs13089972	A	T	3	0.0310677	0.002414	0.584698	6.79204e-38	-7.85483e-05	0.00026893	0.584556	0.770227	350473
53	rs13130548	T	C	4	0.0243775	0.00256164	0.683669	1.80426e-21	2.03924e-05	0.000285351	0.683731	0.943028	350473
54	rs131808	C	G	22	-0.0270529	0.00243066	0.610003	9.0803e-29	0.00011274	0.000270819	0.609977	0.677199	350473
55	rs13219432	C	T	6	-0.0573438	0.00237906	0.457979	2.91743e-128	0.000149751	0.000265263	0.457898	0.572387	350473
56	rs13272451	T	G	8	0.0329905	0.00239136	0.439634	2.77651e-43	0.000312139	0.000266533	0.439663	0.241557	350473
57	rs1371467	T	A	2	0.0151152	0.00252313	0.611362	2.09214e-09	-2.9985e-06	0.000281157	0.611528	0.991491	350473
58	rs1385742	T	A	6	0.0212415	0.00250667	0.646588	2.38013e-17	-0.000663433	0.000279206	0.646536	0.0174952	350473
59	rs140507754	T	C	9	0.117036	0.0106186	0.0129152	3.03249e-28	0.00223141	0.00118275	0.0129239	0.059212	350473
60	rs141783576	C	G	6	-0.0262764	0.00464191	0.0730242	1.5089e-08	0.000687707	0.000516889	0.0730603	0.183363	350473
61	rs141866277	T	A	15	0.0455625	0.00787206	0.0235913	7.13411e-09	-0.00269107	0.000876952	0.0235929	0.0021504	350473
62	rs143857717	A	T	6	-0.0766605	0.00966944	0.0154839	2.23152e-15	0.000351093	0.00107633	0.0155054	0.744278	350473
63	rs144040165	T	G	6	0.0596597	0.0101333	0.0149688	3.92473e-09	-0.00129072	0.00112838	0.0149876	0.252681	350473
64	rs144204502	T	C	17	-0.125779	0.0108269	0.0124586	3.41193e-31	-0.000516771	0.00120773	0.012428	0.668733	350473
65	rs144869456	T	C	2	-0.0328289	0.00469599	0.0685237	2.73779e-12	0.000359334	0.000523508	0.0684485	0.492463	350473
66	rs147201773	C	T	5	-0.180864	0.0105356	0.0133454	4.99919e-66	-0.00189926	0.0011754	0.0133083	0.106129	350473
67	rs148665539	T	C	19	-0.0734947	0.00744658	0.026796	5.67806e-23	-5.49139e-05	0.00082961	0.0267871	0.947225	350473
68	rs150197496	A	T	6	-0.0721948	0.00961325	0.0177336	5.93062e-14	-0.000207478	0.00106966	0.0177839	0.846202	350473
69	rs1517006	T	C	2	-0.0242361	0.00248407	0.370628	1.7398e-22	-2.68298e-05	0.000276813	0.370696	0.922787	350473
70	rs1567668	G	A	8	-0.0266301	0.00240618	0.570735	1.82516e-28	-8.76537e-05	0.000268051	0.570682	0.743666	350473
71	rs1570584	G	C	9	-0.0140828	0.00249159	0.600788	1.58606e-08	0.000441198	0.00027762	0.600825	0.112013	350473
72	rs17011982	C	T	2	0.018547	0.00278957	0.236613	2.96142e-11	0.000340714	0.000310684	0.236771	0.272791	350473
73	rs17164879	T	C	5	-0.0195565	0.00292718	0.206891	2.37684e-11	-0.000437234	0.000326163	0.206737	0.180072	350473
74	rs17183295	T	C	17	-0.0484198	0.00303986	0.188155	4.21988e-57	-9.66308e-05	0.000338787	0.188159	0.775472	350473
75	rs17264736	T	G	16	0.0135048	0.00240037	0.576422	1.84421e-08	-0.000243565	0.000267398	0.576255	0.362364	350473
76	rs174559	A	G	11	-0.0601823	0.00263424	0.281655	1.93642e-115	-0.000962954	0.000293757	0.281585	0.00104532	350473
77	rs1800562	A	G	6	-0.184318	0.00440008	0.0787634	1e-200	0.000901794	0.000491239	0.0787931	0.0663942	350473
78	rs181209	T	G	16	0.0174488	0.00252091	0.335936	4.47198e-12	0.000215987	0.000280806	0.335911	0.441794	350473
79	rs182384458	A	C	11	0.0498422	0.00742668	0.0268269	1.93286e-11	0.000659021	0.000827273	0.0268242	0.425674	350473
80	rs183034862	T	C	2	0.0986724	0.00786694	0.0251524	4.43915e-36	0.00015415	0.000876586	0.0251658	0.860409	350473
81	rs187193008	T	C	6	-0.0626708	0.00706867	0.0316581	7.61553e-19	-0.00129863	0.000787963	0.03163	0.0993345	350473
82	rs1873422	T	C	5	-0.0164835	0.00273106	0.252747	1.58559e-09	7.78899e-05	0.000304259	0.252794	0.797952	350473
83	rs192983	T	C	9	-0.0352703	0.00255135	0.318821	1.86982e-43	-8.34454e-05	0.000284282	0.318823	0.769116	350473
84	rs1958078	C	A	14	-0.0286018	0.00332773	0.844447	8.3618e-18	-0.00012544	0.000370595	0.84447	0.734999	350473
85	rs1968456	G	C	19	-0.0338444	0.00285824	0.774802	2.43108e-32	-0.000501449	0.000318442	0.774675	0.115328	350473
86	rs2071646	G	A	7	-0.0178328	0.00271783	0.257108	5.33826e-11	-0.000286206	0.000302716	0.257198	0.344425	350473
87	rs2075672	G	A	7	-0.0502682	0.00244531	0.62386	7.5753e-94	0.000432004	0.000272605	0.623867	0.11303	350473
88	rs2146819	T	C	13	0.0138936	0.00238798	0.443531	5.95539e-09	-0.000234505	0.000266001	0.443479	0.377996	350473
89	rs2180414	A	C	6	0.0140879	0.00240653	0.550417	4.80253e-09	8.5589e-05	0.000268027	0.550481	0.749476	350473
90	rs2272783	G	A	18	0.0377614	0.00584021	0.0431132	1.00916e-10	0.000539437	0.000651112	0.0430461	0.407396	350473
91	rs2275707	A	C	1	-0.0167499	0.00293327	0.793654	1.12868e-08	-0.000350385	0.000326786	0.793747	0.283624	350473
92	rs2285002	A	G	14	0.0413968	0.00265842	0.282905	1.17733e-54	-0.000302607	0.000296198	0.283048	0.306953	350473
93	rs2287197	C	T	16	0.0269998	0.00261858	0.711966	6.346e-25	0.000210313	0.000291745	0.712	0.470983	350473
94	rs2289737	C	T	4	-0.014667	0.00242604	0.598688	1.48936e-09	0.000236571	0.000270241	0.598686	0.381353	350473
95	rs2294915	T	C	22	-0.0167378	0.00281388	0.231094	2.71213e-09	-0.000343438	0.000313582	0.231024	0.273425	350473
96	rs2304300	A	G	8	0.0384392	0.00261042	0.703397	4.58987e-49	-9.56374e-05	0.000290918	0.703489	0.742349	350473
97	rs2341651	T	A	16	0.0309165	0.00539637	0.939771	1.01028e-08	-0.000586843	0.000601706	0.939844	0.329413	350473
98	rs2414466	T	C	15	-0.023787	0.00238495	0.541352	1.99894e-23	7.32397e-05	0.000265685	0.541459	0.782808	350473
99	rs2449515	T	C	8	-0.0671907	0.00474659	0.0668848	1.77582e-45	-1.29848e-05	0.00052883	0.0668723	0.980411	350473
100	rs2453580	C	T	17	-0.0146814	0.00243766	0.388178	1.71676e-09	-0.000356378	0.000271564	0.388133	0.189413	350473
101	rs246811	T	G	5	0.0234898	0.0040726	0.0980495	8.03952e-09	0.000346685	0.000453704	0.0980749	0.444796	350473
102	rs2537594	A	G	7	-0.0250706	0.00238109	0.535247	6.40619e-26	-0.000397102	0.000265295	0.535273	0.134438	350473
103	rs2596499	A	T	6	0.0393141	0.00251555	0.349335	4.86519e-55	-3.66967e-05	0.000280294	0.349255	0.895837	350473
104	rs2681118	T	G	20	-0.0189686	0.00327353	0.842226	6.85599e-09	-0.000468119	0.000364708	0.84223	0.199302	350473
105	rs27648	A	G	16	0.0178381	0.00241287	0.429233	1.43979e-13	6.52902e-05	0.000268792	0.429147	0.808081	350473
106	rs2834256	T	A	21	0.0356831	0.00249745	0.346421	2.68534e-46	-0.000372697	0.000278295	0.346341	0.180501	350473
107	rs28411823	T	C	14	0.0338324	0.00264602	0.719119	1.99802e-37	0.000652277	0.000294773	0.719038	0.0269116	350473
108	rs28601761	G	C	8	0.0424485	0.00243277	0.419419	3.76791e-68	0.000223333	0.000271101	0.419467	0.410054	350473
109	rs28674155	C	T	19	-0.030208	0.00376154	0.113286	9.71852e-16	0.00104948	0.000419109	0.113252	0.0122778	350473
110	rs28729203	T	G	7	-0.0222723	0.0024353	0.608814	5.95937e-20	-0.000161718	0.00027129	0.60885	0.551103	350473
111	rs2890156	A	T	15	0.123595	0.00353598	0.128846	1e-200	-0.000163853	0.000394456	0.128872	0.677857	350473
112	rs2908807	C	T	17	0.020395	0.00279264	0.252697	2.81773e-13	9.15217e-06	0.000311103	0.252621	0.976531	350473
113	rs2909212	G	A	17	0.0201002	0.00260175	0.296865	1.11584e-14	-6.7555e-05	0.000289844	0.296789	0.815704	350473
114	rs3016206	C	T	11	0.0176066	0.00242379	0.411447	3.76357e-13	-0.000430219	0.000270043	0.411462	0.111128	350473
115	rs3087686	G	A	14	0.0280096	0.00295042	0.203411	2.24905e-21	-0.000240393	0.00032879	0.203243	0.46469	350473
116	rs3124764	C	T	9	-0.0280378	0.00347818	0.865524	7.58752e-16	-0.0048939	0.000387179	0.865401	1.29479e-36	350473
117	rs3181215	G	A	17	-0.0785717	0.00294573	0.203058	1.38676e-156	8.96392e-05	0.00032845	0.202986	0.784917	350473
118	rs332387	T	G	3	-0.0153902	0.00244213	0.388971	2.94246e-10	0.000244274	0.000272098	0.388909	0.369323	350473
119	rs34414754	C	A	1	-0.0246692	0.00311096	0.176241	2.20191e-15	-0.000207239	0.000346665	0.176211	0.549969	350473
120	rs34651	T	C	5	-0.0489593	0.00435675	0.918325	2.69774e-29	-5.91077e-05	0.000485667	0.918398	0.903133	350473
121	rs34976773	G	T	12	0.0234312	0.00390445	0.103211	1.96124e-09	0.00045483	0.000434904	0.1032	0.295647	350473
122	rs35158985	G	A	16	0.0334409	0.00257323	0.307711	1.32099e-38	1.82511e-05	0.000286733	0.307623	0.949247	350473
123	rs35525401	T	G	7	-0.0258475	0.00301443	0.206489	9.98389e-18	-6.03583e-05	0.000335836	0.206536	0.857368	350473
124	rs368865	G	A	13	0.0268999	0.00265224	0.725072	3.6116e-24	0.000207898	0.000295511	0.72508	0.481733	350473
125	rs3741380	A	G	11	-0.0365574	0.00238148	0.467562	3.64418e-53	0.000217015	0.00026545	0.467388	0.413622	350473
126	rs3742020	C	T	12	0.0194965	0.00256002	0.313495	2.62785e-14	0.000342593	0.000285266	0.313317	0.229768	350473
127	rs3746614	T	C	20	0.0453745	0.00284294	0.224769	2.52697e-57	0.000117369	0.000316718	0.224853	0.710952	350473
128	rs3752531	G	A	12	0.0327119	0.0024337	0.387298	3.54977e-41	0.000252938	0.000271108	0.387447	0.350831	350473
129	rs3782123	A	C	11	-0.035611	0.00269217	0.732936	6.21441e-40	-0.000346241	0.00029992	0.733032	0.24832	350473
130	rs3785309	T	C	16	-0.0485646	0.00396774	0.100194	1.93464e-34	-0.000169736	0.000442166	0.10015	0.701073	350473
131	rs3804449	T	C	5	0.0177898	0.00244856	0.441891	3.72563e-13	-0.000662633	0.000272679	0.441868	0.0150959	350473
132	rs3811444	T	C	1	-0.071129	0.00250892	0.334144	1.3122e-176	-0.0012079	0.000279868	0.334194	1.58942e-05	350473
133	rs3812049	G	C	5	0.111588	0.00271475	0.740926	1e-200	-0.000378116	0.000303001	0.740836	0.212066	350473
134	rs3813356	T	C	6	0.0199724	0.00240687	0.450413	1.06145e-16	0.000132266	0.000268127	0.450556	0.621805	350473
135	rs3901368	G	A	4	-0.0173422	0.00311187	0.176828	2.50697e-08	0.000253165	0.000346658	0.176897	0.465206	350473
136	rs41300435	A	G	3	0.0690059	0.0027736	0.240612	1.62555e-136	0.000563839	0.000309168	0.24067	0.0681946	350473
137	rs4316067	G	A	7	0.0661335	0.00259448	0.298384	3.43558e-143	0.000150922	0.000289286	0.298295	0.601876	350473
138	rs4332017	T	C	6	-0.0133115	0.00239536	0.472354	2.74315e-08	-8.34201e-06	0.000266824	0.472403	0.975059	350473
139	rs4332427	G	A	10	0.0709632	0.0027755	0.246341	4.73151e-144	-0.000399432	0.000309504	0.246403	0.196859	350473
140	rs4535497	A	C	5	-0.070028	0.00240771	0.57128	9.2683e-186	-0.000509815	0.000268491	0.571303	0.0575891	350473
141	rs4554318	T	C	6	-0.0210495	0.00240944	0.466854	2.41991e-18	-0.000271924	0.000268437	0.466898	0.311065	350473
142	rs4619875	T	C	4	0.0272006	0.00241789	0.40377	2.34909e-29	0.000195277	0.000269377	0.403681	0.468502	350473
143	rs4650994	A	G	1	-0.0141712	0.00237108	0.533418	2.2794e-09	-9.31328e-05	0.000264072	0.533478	0.724329	350473
144	rs4672497	G	C	2	-0.0281764	0.00287511	0.2198	1.13214e-22	-0.000194909	0.00032033	0.219747	0.542881	350473
145	rs469394	G	T	5	0.01591	0.00242219	0.407947	5.09214e-11	-0.000101727	0.000269838	0.407892	0.706179	350473
146	rs4707554	T	C	6	-0.0145769	0.00250176	0.656649	5.65913e-09	-9.21071e-05	0.000278774	0.656757	0.741097	350473
147	rs473213	C	T	11	-0.0147341	0.00254454	0.678086	7.0249e-09	0.000323503	0.000283491	0.678125	0.253813	350473
148	rs4737010	A	G	8	0.0332873	0.00283212	0.228239	6.87068e-32	0.000336723	0.000315559	0.228203	0.285942	350473
149	rs474384	G	A	1	-0.0211791	0.00264633	0.717311	1.21591e-15	-0.00052232	0.000294795	0.71742	0.0764276	350473
150	rs4776455	A	G	15	0.0155982	0.0024248	0.398032	1.25432e-10	-0.000358711	0.000270105	0.398086	0.184166	350473
151	rs4791	T	C	2	0.0301275	0.0023958	0.562418	2.94442e-36	0.000135957	0.000266917	0.562487	0.6105	350473
152	rs4793085	C	A	17	0.028111	0.00251269	0.659041	4.74351e-29	0.00019442	0.000279953	0.659052	0.487387	350473
153	rs4804520	T	C	19	-0.0221034	0.00239906	0.556582	3.17834e-20	0.000991907	0.000267282	0.556528	0.000206395	350473
154	rs4808579	C	T	19	0.0335906	0.00243262	0.391556	2.32809e-43	0.000440008	0.000271078	0.391714	0.104551	350473
155	rs4808967	C	T	19	-0.028669	0.00249131	0.349904	1.22321e-30	-0.000141037	0.000277507	0.349876	0.611292	350473
156	rs4814778	C	G	20	-0.014405	0.00252344	0.331107	1.14083e-08	0.000126027	0.00028111	0.331182	0.653924	350473
157	rs4821104	G	A	22	0.033418	0.00302929	0.188519	2.71832e-28	0.000304437	0.000337505	0.188488	0.367045	350473
158	rs4822191	A	G	22	0.0186981	0.00238704	0.469914	4.7709e-15	0.000434081	0.00026593	0.469795	0.102614	350473
159	rs4848370	T	C	2	0.015933	0.00266144	0.274146	2.14457e-09	-0.000235668	0.000296428	0.274232	0.426599	350473
160	rs4920258	A	G	1	0.0152125	0.00248027	0.363233	8.61172e-10	0.000339835	0.000276325	0.36326	0.218759	350473
161	rs492699	C	T	12	0.021854	0.00295911	0.225086	1.5244e-13	0.000144608	0.000329682	0.225043	0.660931	350473
162	rs4927890	G	T	3	0.0252556	0.00337404	0.147444	7.15649e-14	0.000248599	0.000375811	0.147562	0.508292	350473
163	rs4958754	C	T	5	-0.0188552	0.00250968	0.343327	5.79162e-14	0.000189292	0.000279624	0.343428	0.498437	350473
164	rs557363	A	G	9	-0.013751	0.00239417	0.531451	9.28068e-09	2.41087e-05	0.000266727	0.531412	0.92798	350473
165	rs56133913	T	G	7	0.0253158	0.00287918	0.22331	1.46622e-18	0.000262648	0.000320678	0.2234	0.412764	350473
166	rs56228524	T	C	3	-0.0169156	0.00245778	0.38796	5.89115e-12	-0.000150889	0.000273737	0.387977	0.581484	350473
167	rs56411083	A	G	19	0.034041	0.0027245	0.253551	8.15267e-36	-0.000204805	0.000303601	0.253543	0.499938	350473
168	rs57565032	T	G	12	-0.069202	0.00661642	0.0358724	1.34246e-25	0.000107592	0.000736934	0.0358781	0.883922	350473
169	rs5758209	G	T	22	0.016823	0.00237984	0.493556	1.56387e-12	0.000302581	0.000265023	0.493659	0.253572	350473
170	rs5762418	T	C	22	0.0135387	0.00238096	0.477976	1.29969e-08	0.000229344	0.000265198	0.477865	0.387147	350473
171	rs579996	A	G	6	0.0510869	0.00820302	0.0213526	4.735e-10	0.000451114	0.000913934	0.0213473	0.621591	350473
172	rs5995384	A	G	22	0.0191723	0.00246094	0.378074	6.68344e-15	0.00040809	0.000274108	0.378221	0.136544	350473
173	rs60505450	G	A	12	0.0441471	0.00406198	0.0941083	1.64778e-27	-0.00027596	0.000452707	0.0940653	0.542142	350473
174	rs6060303	G	A	20	-0.0153351	0.00262851	0.711158	5.41153e-09	0.00030433	0.000292865	0.711171	0.298737	350473
175	rs607356	C	T	19	-0.0273153	0.00254078	0.319654	5.93472e-27	-0.000233881	0.000283064	0.319756	0.408665	350473
176	rs6084653	G	C	20	-0.0187725	0.00244052	0.39065	1.45211e-14	8.35721e-06	0.000271891	0.390747	0.975479	350473
177	rs6123328	C	T	20	-0.0203898	0.00285565	0.225547	9.33899e-13	0.00042953	0.000318013	0.225629	0.176804	350473
178	rs6124577	C	T	20	-0.0360105	0.00331452	0.1508	1.7191e-27	-0.000647321	0.000369296	0.150844	0.0796288	350473
179	rs61671599	G	T	2	0.0193581	0.00250561	0.35576	1.11353e-14	0.000554402	0.000279119	0.355811	0.0470056	350473
180	rs61745454	G	A	5	-0.0609188	0.00589808	0.0420988	5.27594e-25	0.000414341	0.000657325	0.0420647	0.52847	350473
181	rs61750929	T	C	9	-0.0487373	0.00521171	0.0551208	8.6896e-21	-0.00197785	0.000580292	0.0551865	0.000653582	350473
182	rs61779328	G	A	1	0.028012	0.00305636	0.186608	4.97393e-20	0.000191786	0.000340333	0.186666	0.573077	350473
183	rs61781278	A	G	1	0.0200815	0.00279962	0.236228	7.35529e-13	-0.000367758	0.000311951	0.236149	0.23844	350473
184	rs61848153	C	A	10	-0.0193211	0.0027561	0.245831	2.38232e-12	-0.000110022	0.000306994	0.245874	0.720056	350473
185	rs61851769	T	C	1	0.0227328	0.00283316	0.23663	1.02802e-15	-0.000306663	0.000315635	0.236548	0.331262	350473
186	rs61958075	C	T	13	-0.0351748	0.00542604	0.0515766	9.02818e-11	0.00068201	0.000604887	0.0514731	0.259532	350473
187	rs62147538	T	C	2	-0.016333	0.00295787	0.202825	3.35606e-08	-2.37259e-05	0.000329445	0.202822	0.942588	350473
188	rs62292950	G	T	3	0.0386907	0.00350862	0.131943	2.85167e-28	-0.000314874	0.000390958	0.131847	0.420594	350473
189	rs62434120	A	T	6	0.0297116	0.00463016	0.0707602	1.39184e-10	0.00100918	0.000515816	0.0707953	0.0504104	350473
190	rs635670	A	G	8	0.0157435	0.00238266	0.532524	3.91291e-11	0.000189135	0.000265426	0.532464	0.476113	350473
191	rs637551	G	A	3	0.0137882	0.00241653	0.408908	1.15891e-08	-1.0928e-05	0.000269199	0.408958	0.967619	350473
192	rs6424144	A	G	1	-0.0159137	0.00239712	0.506196	3.16957e-11	-0.000190906	0.000267055	0.506211	0.474698	350473
193	rs6495338	T	C	15	-0.0134885	0.0024533	0.379002	3.84149e-08	0.000297979	0.000273328	0.378976	0.275631	350473
194	rs6534005	T	C	4	-0.0346363	0.00575207	0.0446628	1.72946e-09	-0.000120813	0.000640998	0.0446356	0.850503	350473
195	rs6599079	T	C	3	-0.024103	0.00393603	0.101437	9.15335e-10	-0.0003775	0.000438279	0.101504	0.389061	350473
196	rs66491446	A	G	2	-0.0156548	0.00244101	0.603921	1.42646e-10	0.000412351	0.000271944	0.603752	0.129441	350473
197	rs6650591	T	C	17	0.021513	0.00246342	0.632584	2.49115e-18	-7.94146e-05	0.000274436	0.632587	0.772295	350473
198	rs66593272	T	A	8	-0.0589147	0.00623904	0.0375715	3.6467e-21	-0.0012878	0.000695107	0.037561	0.0639308	350473
199	rs6730558	T	C	2	-0.0550334	0.00244826	0.380366	8.07235e-112	-0.000233989	0.000272855	0.380293	0.391136	350473
200	rs6731005	T	C	2	0.013717	0.00237619	0.47017	7.80872e-09	-0.000305787	0.000264764	0.470161	0.248115	350473
201	rs681869	T	C	18	0.0181094	0.00260706	0.704847	3.75664e-12	0.000139317	0.000290399	0.704737	0.631409	350473
202	rs6842716	C	T	4	0.016164	0.00251978	0.637211	1.41133e-10	-0.00013163	0.00028065	0.636992	0.639058	350473
203	rs6864691	A	G	5	0.0232859	0.00240218	0.422633	3.22924e-22	0.00048697	0.000267668	0.42269	0.0688652	350473
204	rs6877776	G	A	5	0.0229451	0.00245801	0.632958	1.01719e-20	-0.000159794	0.000273898	0.632765	0.559618	350473
205	rs6895563	A	G	5	0.0178681	0.00247812	0.641886	5.59242e-13	-0.000603872	0.000276041	0.641803	0.0286979	350473
206	rs6948627	C	T	7	-0.0144515	0.0024116	0.579129	2.06819e-09	-0.000342702	0.000268642	0.579119	0.202069	350473
207	rs6986601	G	A	8	-0.0176516	0.00237783	0.541604	1.14419e-13	-0.00072523	0.000264954	0.541669	0.00619698	350473
208	rs7005453	A	G	8	-0.0184567	0.00292184	0.210166	2.67381e-10	-0.000223861	0.000325538	0.210103	0.491664	350473
209	rs7078811	T	C	10	0.0246751	0.0023854	0.44425	4.48229e-25	0.000918465	0.000265849	0.444428	0.000550694	350473
210	rs71424239	C	T	2	-0.0196372	0.00305185	0.185548	1.24028e-10	-0.000255357	0.000339818	0.185678	0.452381	350473
211	rs7144652	A	G	14	0.0136069	0.00240033	0.430696	1.43946e-08	0.000233939	0.000267391	0.430765	0.381632	350473
212	rs7148979	A	T	14	-0.0703446	0.00363064	0.12149	1.38134e-83	-4.32718e-05	0.000404713	0.121409	0.914853	350473
213	rs7175141	T	G	15	0.0177778	0.00238435	0.451881	8.93511e-14	-6.79277e-05	0.000265626	0.45194	0.798162	350473
214	rs718515	A	G	18	0.0798149	0.00238339	0.552479	1e-200	-1.42322e-05	0.000265927	0.552487	0.957318	350473
215	rs72703147	A	G	5	0.0576214	0.00888243	0.0181084	8.75992e-11	0.00274687	0.000989859	0.0181038	0.00552039	350473
216	rs72805692	G	A	10	0.0333026	0.00370206	0.116348	2.35885e-19	5.62535e-05	0.000412509	0.116299	0.89153	350473
217	rs72811688	T	C	6	-0.0326724	0.0041663	0.0939155	4.44427e-15	-0.000201754	0.000464091	0.0939829	0.663758	350473
218	rs72916293	T	G	18	-0.0439011	0.00588068	0.0436432	8.32914e-14	-0.000501784	0.00065529	0.0436483	0.443829	350473
219	rs72996119	G	A	11	-0.0444087	0.00400281	0.0974965	1.35052e-28	-0.000818741	0.000445887	0.097524	0.0663285	350473
220	rs73229725	A	G	4	-0.0276882	0.00369532	0.116881	6.75927e-14	0.000275583	0.000411883	0.116834	0.503444	350473
221	rs73660574	A	G	9	-0.100129	0.00625101	0.0414643	1.00277e-57	-0.000811909	0.00069669	0.0414538	0.243866	350473
222	rs737092	C	T	20	-0.0245025	0.00238045	0.486795	7.62255e-25	7.03016e-06	0.000265199	0.486535	0.978851	350473
223	rs74035509	T	C	16	-0.0258163	0.00446361	0.0777349	7.3124e-09	0.000464671	0.000497025	0.0778217	0.349839	350473
224	rs7412	T	C	19	0.0977857	0.00436046	0.0804712	2.66073e-111	0.0011301	0.000486185	0.0804374	0.0201034	350473
225	rs741951	A	G	21	0.0361774	0.00332277	0.149789	1.33229e-27	-0.000234175	0.000370279	0.149722	0.527107	350473
226	rs74706502	T	C	5	0.0669083	0.0102667	0.0146355	7.1829e-11	-0.000473411	0.00114417	0.014622	0.67905	350473
227	rs7501448	G	C	17	-0.0190054	0.00248604	0.355421	2.09701e-14	-0.000261004	0.000276955	0.355462	0.345986	350473
228	rs7630115	A	G	3	0.026979	0.00239354	0.43446	1.834e-29	-0.000343639	0.000266742	0.434454	0.197649	350473
229	rs7640580	A	C	3	-0.0202151	0.00249368	0.638455	5.22516e-16	8.02329e-05	0.000277765	0.638354	0.772695	350473
230	rs76533333	G	A	13	0.069224	0.00416659	0.0888768	5.82371e-62	0.000720206	0.000464361	0.0888793	0.120912	350473
231	rs765634	G	A	12	-0.0162058	0.0024853	0.366867	7.00971e-11	0.000251168	0.00027696	0.366787	0.364473	350473
232	rs76757240	T	C	13	-0.026876	0.00346728	0.138003	9.11801e-15	-0.000376861	0.000386137	0.138049	0.329077	350473
233	rs76779406	C	T	4	0.0294849	0.00358071	0.128135	1.81092e-16	-0.000671792	0.000398874	0.128168	0.0921404	350473
234	rs7679	C	T	20	0.0192945	0.00304237	0.187391	2.27206e-10	0.000513939	0.000338924	0.187323	0.129423	350473
235	rs771988	A	C	12	-0.0152978	0.00237843	0.467231	1.26186e-10	-0.000378212	0.000264967	0.467219	0.153467	350473
236	rs77362753	G	C	5	0.0211375	0.00364475	0.121464	6.65902e-09	0.00030812	0.000406046	0.121455	0.447954	350473
237	rs7755	A	G	7	0.0306698	0.00239736	0.434638	1.82516e-37	4.84852e-06	0.000267115	0.434525	0.985518	350473
238	rs77611224	T	A	4	-0.0584566	0.00809636	0.0219118	5.20475e-13	-0.000394357	0.000901338	0.0219397	0.661732	350473
239	rs7776054	G	A	6	-0.100142	0.00269546	0.262188	1e-200	0.000260183	0.000300879	0.262207	0.387179	350473
240	rs7874405	T	C	9	0.0146624	0.00262638	0.712787	2.36919e-08	0.000543614	0.000292566	0.712894	0.0631568	350473
241	rs78850189	G	A	15	-0.0220847	0.00315642	0.179429	2.62422e-12	3.50662e-05	0.000351638	0.179361	0.920565	350473
242	rs79047930	T	C	2	-0.0667507	0.00978048	0.0148827	8.81252e-12	0.000252308	0.00109084	0.0148521	0.817084	350473
243	rs7905553	T	C	10	-0.0221868	0.00240784	0.585347	3.1463e-20	8.07607e-05	0.000268233	0.585152	0.763351	350473
244	rs795192	A	G	12	-0.0140867	0.00238335	0.544256	3.41429e-09	2.16768e-05	0.000265531	0.544339	0.934937	350473
245	rs79755767	A	G	12	-0.0827499	0.00398707	0.0999676	1.27409e-95	0.000426942	0.00044429	0.100028	0.336576	350473
246	rs8013143	G	A	14	0.0777588	0.00264547	0.278201	1.14288e-189	5.64999e-05	0.00029505	0.278218	0.84814	350473
247	rs80202087	A	G	15	-0.0217058	0.00292098	0.209903	1.08019e-13	0.000167098	0.000325377	0.209909	0.607567	350473
248	rs8050500	C	T	16	-0.0272585	0.00238654	0.446221	3.29686e-30	8.71439e-05	0.000265917	0.446057	0.74313	350473
249	rs8176746	T	G	9	-0.0813291	0.00495547	0.0608578	1.65348e-60	0.00363839	0.000552196	0.0608537	4.43609e-11	350473
250	rs818580	G	T	7	-0.0151164	0.00247613	0.628828	1.0302e-09	-1.64738e-05	0.000275816	0.62881	0.952373	350473
251	rs855791	G	A	22	-0.112261	0.0023924	0.56141	1e-200	9.57685e-06	0.000267282	0.561531	0.971418	350473
252	rs857693	G	A	1	0.0462016	0.00267953	0.268192	1.36019e-66	-6.2599e-05	0.000298508	0.268306	0.833897	350473
253	rs868432	A	G	17	-0.0140788	0.00239911	0.425531	4.40535e-09	-0.000361149	0.000267296	0.425397	0.176657	350473
254	rs873884	A	G	8	0.0145718	0.00244871	0.596644	2.67073e-09	-0.000206332	0.000272785	0.596566	0.449414	350473
255	rs9302957	T	C	17	0.0170098	0.00238292	0.538402	9.47327e-13	-0.00028085	0.000265428	0.538435	0.290009	350473
256	rs9349205	A	G	6	0.0545661	0.00272988	0.251982	7.78395e-89	0.000539189	0.000304291	0.25193	0.0764029	350473
257	rs9392465	A	C	6	0.0205844	0.00255081	0.676953	7.06643e-16	-0.000109245	0.000284158	0.67695	0.700643	350473
258	rs9392918	C	T	6	0.0150822	0.00238207	0.486265	2.43002e-10	-9.77057e-05	0.000265404	0.486186	0.712769	350473
259	rs9419913	G	A	10	-0.0201947	0.00303141	0.189203	2.70832e-11	7.14043e-05	0.000337781	0.189159	0.832582	350473
260	rs9423289	T	C	10	-0.0247231	0.0024006	0.576368	7.19946e-25	0.000272768	0.000267426	0.576533	0.307741	350473
261	rs9426829	C	T	1	-0.0150004	0.00237119	0.482741	2.51739e-10	-0.000270304	0.000264224	0.482956	0.306303	350473
262	rs9439066	T	C	1	0.0382372	0.00292861	0.20919	5.96211e-39	-0.000225859	0.000326327	0.209227	0.488858	350473
263	rs9608946	G	A	22	0.0357476	0.00279726	0.234434	2.1757e-37	-4.39556e-05	0.000311659	0.234425	0.88784	350473
264	rs9623	C	T	5	0.0198972	0.00238142	0.459797	6.55692e-17	-9.0921e-05	0.000265297	0.459756	0.731814	350473
265	rs964184	C	G	11	0.0432352	0.00349792	0.867714	4.36014e-35	0.000552685	0.000389933	0.867818	0.156372	350473
266	rs964686	T	C	10	0.0320172	0.00254792	0.317741	3.30598e-36	0.000197589	0.000283889	0.317686	0.486425	350473
267	rs9651118	C	T	1	-0.0176049	0.00285289	0.222894	6.79736e-10	0.000170204	0.000317741	0.223001	0.592189	350473
268	rs9833411	A	T	3	-0.0143037	0.00248244	0.362775	8.32262e-09	-0.000224966	0.000276559	0.362803	0.415963	350473
269	rs9850274	G	A	3	-0.0256011	0.00261735	0.707702	1.36364e-22	-2.10925e-05	0.000291646	0.707834	0.942345	350473

## Sheet: Hematocrit
	SNP	effect_allele.exposure	other_allele.exposure	chr.exposure	beta.exposure	se.exposure	eaf.exposure	pval.exposure	beta.outcome	se.outcome	eaf.outcome	pval.outcome	samplesize.exposure
1	rs10224210	C	T	7	-0.0691857	0.00393181	0.2822	2.62482e-69	0.000188933	0.000293874	0.282384	0.520286	173039
2	rs10494964	C	T	1	0.0228468	0.00405327	0.272	1.734e-08	0.000199322	0.000303466	0.269782	0.511298	173039
3	rs10495928	G	A	2	-0.0769601	0.00372394	0.336	6.95985e-95	6.00674e-05	0.000279747	0.335763	0.829985	173039
4	rs10817493	G	C	9	0.0223131	0.00395173	0.726	1.63799e-08	4.43657e-05	0.000296616	0.725638	0.881102	173039
5	rs11039436	C	A	11	0.0233909	0.00396616	0.6681	3.68799e-09	5.38901e-05	0.000297335	0.678332	0.856177	173039
6	rs11071975	T	G	15	-0.0228294	0.00401312	0.2708	1.28e-08	0.000214048	0.000298124	0.270273	0.472768	173039
7	rs11072567	G	A	15	-0.0377581	0.00354634	0.5129	1.80011e-26	-5.1956e-05	0.000264398	0.512023	0.844213	173039
8	rs11122272	G	A	1	0.0288263	0.00365811	0.6284	3.27115e-15	1.22488e-06	0.000273991	0.628517	0.996433	173039
9	rs1126464	C	G	16	-0.0246485	0.0041388	0.2415	2.59298e-09	-0.000295081	0.000308724	0.242468	0.339169	173039
10	rs115478735	T	A	9	-0.0760754	0.00456479	0.1816	2.32809e-62	0.00662021	0.000341684	0.183962	1.37753e-83	173039
11	rs11677172	T	C	2	0.0352234	0.00506719	0.1407	3.61993e-12	-0.000378197	0.000381631	0.139179	0.321686	173039
12	rs11747360	A	G	5	-0.027462	0.00360086	0.4661	2.41213e-14	-0.000444354	0.000267829	0.466333	0.0970979	173039
13	rs11749327	A	C	5	0.0221701	0.0038737	0.3062	1.04501e-08	0.000387554	0.000288944	0.306777	0.179832	173039
14	rs11758205	G	A	6	0.0831356	0.0110429	0.0264	5.13452e-14	4.09409e-05	0.000825021	0.0264631	0.960422	173039
15	rs123698	C	G	19	0.0317747	0.0036179	0.6049	1.59698e-18	0.000270985	0.000270077	0.603269	0.315687	173039
16	rs12520522	G	C	5	-0.0233379	0.00404288	0.7402	7.80603e-09	1.57689e-05	0.000303271	0.743314	0.958532	173039
17	rs12548864	T	C	8	-0.0231614	0.00370875	0.3576	4.23604e-10	-0.000713152	0.000276102	0.359333	0.00979693	173039
18	rs1256061	T	G	14	-0.0234374	0.00353093	0.4769	3.18493e-11	-0.000266605	0.000265089	0.476219	0.314552	173039
19	rs1260326	C	T	2	0.0220937	0.00359363	0.6053	7.84603e-10	6.32499e-05	0.000270339	0.606851	0.815012	173039
20	rs12811512	T	C	12	-0.0299789	0.00491658	0.1516	1.07701e-09	0.000241529	0.000368404	0.151682	0.512076	173039
21	rs128494	C	T	21	0.0348153	0.00423522	0.7653	2.02815e-16	-0.000242773	0.000316499	0.766828	0.443048	173039
22	rs12889267	G	A	14	-0.0280067	0.00472067	0.1675	2.97797e-09	-0.00031194	0.000352577	0.168282	0.376297	173039
23	rs1292061	G	A	17	0.0203469	0.00353599	0.5557	8.70302e-09	-1.87409e-05	0.000265626	0.556144	0.943753	173039
24	rs13094687	G	A	3	-0.021223	0.0037899	0.315	2.14501e-08	-4.47087e-06	0.000285168	0.312569	0.987491	173039
25	rs13107325	T	C	4	0.0503824	0.00670317	0.0751	5.63897e-14	0.000232432	0.00050304	0.0748227	0.644043	173039
26	rs1340817	G	A	13	-0.0229683	0.00370782	0.3535	5.84494e-10	0.000100637	0.000276494	0.355684	0.715876	173039
27	rs140294987	A	T	2	-0.0310247	0.00544305	0.1316	1.199e-08	-0.000139133	0.00040656	0.129246	0.732185	173039
28	rs144861591	T	C	6	0.112755	0.00662879	0.0771	6.93745e-65	0.000950142	0.000498121	0.0775392	0.0564625	173039
29	rs147233090	T	C	15	-0.073863	0.0118667	0.0241	4.83404e-10	-0.00254788	0.000866251	0.0241704	0.00326889	173039
30	rs17400517	T	G	1	0.0332916	0.00563423	0.1144	3.44604e-09	-6.1036e-05	0.000417457	0.115557	0.883757	173039
31	rs174533	A	G	11	0.0248296	0.0037066	0.346	2.10184e-11	-0.000912881	0.000277797	0.347196	0.00101578	173039
32	rs17476364	C	T	10	0.151778	0.00565206	0.1103	7.65597e-159	0.000104241	0.000422908	0.109825	0.805306	173039
33	rs1885657	C	T	6	-0.0315843	0.00457505	0.1826	5.07107e-12	0.000381383	0.000342188	0.182247	0.265048	173039
34	rs1905376	G	A	8	0.0267108	0.003558	0.5473	6.03949e-14	0.000277166	0.00026582	0.544608	0.297096	173039
35	rs1997595	C	A	21	-0.0337084	0.003781	0.3405	4.86855e-19	0.000125837	0.00028053	0.341845	0.653744	173039
36	rs2015803	T	C	10	-0.0251043	0.00409689	0.248	8.91805e-10	-0.000213564	0.000306801	0.247403	0.486366	173039
37	rs2037977	A	G	21	-0.0308017	0.00399647	0.2836	1.28588e-14	0.000140971	0.000299534	0.283606	0.637901	173039
38	rs218264	T	A	4	-0.042903	0.00411318	0.2526	1.7968e-25	-0.000315074	0.000307905	0.248678	0.306176	173039
39	rs2219143	A	G	9	0.0236186	0.003764	0.3969	3.49897e-10	-6.58984e-05	0.000277389	0.394559	0.812217	173039
40	rs2241388	C	T	19	-0.0263255	0.00394643	0.7223	2.54624e-11	-0.000306755	0.000295499	0.722298	0.299229	173039
41	rs2269188	C	G	21	-0.0293593	0.0040843	0.2783	6.55843e-13	-0.000545969	0.000304614	0.276275	0.0730802	173039
42	rs2303566	A	G	2	-0.0305862	0.00354475	0.4468	6.21155e-18	5.24048e-05	0.000265785	0.447815	0.843695	173039
43	rs2379087	C	T	19	0.0265181	0.00419504	0.2306	2.594e-10	0.000412906	0.000316441	0.227686	0.191947	173039
44	rs2421647	A	C	3	0.0215879	0.00353037	0.5347	9.66006e-10	0.000129618	0.000265633	0.536926	0.625577	173039
45	rs2519796	A	G	9	-0.0240844	0.00379287	0.6667	2.15501e-10	-0.000229478	0.00028246	0.666974	0.416548	173039
46	rs2678829	T	C	8	-0.0253234	0.00439546	0.7985	8.34891e-09	-0.000470431	0.000330056	0.798466	0.154069	173039
47	rs2732480	A	C	12	0.0446971	0.00356146	0.4274	3.96369e-36	0.000137652	0.000266875	0.427318	0.606001	173039
48	rs2834310	G	A	21	-0.0271718	0.00354105	0.4956	1.67494e-14	0.00029685	0.000264909	0.496343	0.262469	173039
49	rs2870238	T	C	4	0.0262543	0.00352916	0.502	1.01298e-13	-0.000107077	0.00026436	0.503175	0.685446	173039
50	rs2928166	C	T	5	0.036046	0.00531498	0.1277	1.18495e-11	0.000422384	0.000398185	0.127136	0.288793	173039
51	rs2968478	G	T	16	-0.0269765	0.00365054	0.5805	1.47096e-13	-7.14661e-05	0.000272787	0.581206	0.793334	173039
52	rs3025009	A	G	6	0.0313056	0.00368624	0.6239	2.02116e-17	6.92911e-05	0.00027645	0.626796	0.802088	173039
53	rs3184504	C	T	12	-0.0631191	0.00352146	0.5174	7.64012e-72	-0.00102092	0.000264324	0.517975	0.000112308	173039
54	rs34121753	G	A	17	-0.0246184	0.00357793	0.5768	5.95937e-12	-0.00031446	0.000267942	0.579182	0.240551	173039
55	rs35060063	A	G	3	-0.0228275	0.00353042	0.5023	1.007e-10	0.000422744	0.000264781	0.504146	0.11036	173039
56	rs35115	C	T	12	0.0197048	0.00352104	0.5056	2.18998e-08	-0.000124091	0.00026475	0.506531	0.639277	173039
57	rs3766921	C	G	1	-0.0640774	0.0108627	0.0276	3.65999e-09	0.00183011	0.000819166	0.0269592	0.0254765	173039
58	rs3767844	G	A	1	0.0372092	0.00393304	0.2877	3.05985e-21	8.89164e-05	0.000293223	0.28739	0.761709	173039
59	rs3780890	T	C	10	0.0249254	0.00445987	0.2007	2.28602e-08	8.97814e-05	0.000334396	0.199591	0.788324	173039
60	rs3901734	C	T	2	-0.0270409	0.00406815	0.7472	2.99226e-11	4.52954e-06	0.000305353	0.747222	0.988165	173039
61	rs4245599	G	A	10	-0.0198026	0.00357697	0.5493	3.092e-08	-0.000200485	0.000267089	0.550302	0.452876	173039
62	rs4791641	T	C	17	-0.0295539	0.00352578	0.502	5.19278e-17	-8.27857e-05	0.00026421	0.504813	0.754027	173039
63	rs499974	A	C	11	0.0274959	0.00484229	0.1577	1.36101e-08	0.000282423	0.000364149	0.155973	0.438004	173039
64	rs536621	G	A	1	0.0224451	0.0036936	0.6464	1.226e-09	-0.000385592	0.000276429	0.646925	0.163045	173039
65	rs551238	T	G	7	-0.0427105	0.00361682	0.5984	3.51399e-32	0.000521458	0.000269575	0.597166	0.0530677	173039
66	rs554019	T	C	1	-0.0203348	0.00359821	0.4168	1.59199e-08	-0.000598353	0.0002684	0.420147	0.0257923	173039
67	rs55893317	G	A	11	-0.0535909	0.00411164	0.2444	7.84152e-39	-0.000134939	0.000307333	0.245015	0.660616	173039
68	rs55954186	A	G	3	-0.0233411	0.00366678	0.3706	1.94599e-10	0.000168271	0.000273616	0.369899	0.538564	173039
69	rs56235845	G	T	5	0.0244243	0.00376647	0.3292	8.89201e-11	0.000189549	0.000282679	0.328449	0.502511	173039
70	rs57908212	C	T	19	0.0305102	0.00356964	0.4748	1.26212e-17	0.000223129	0.000265894	0.472346	0.401378	173039
71	rs6064559	A	C	20	0.0207016	0.00359753	0.598	8.69501e-09	-1.46255e-05	0.000269406	0.599526	0.956706	173039
72	rs6126019	C	T	20	0.0237895	0.00355873	0.5468	2.31206e-11	0.000233537	0.000266149	0.546946	0.380234	173039
73	rs62039688	G	C	16	-0.020624	0.00362897	0.6106	1.322e-08	0.000205489	0.000271426	0.611533	0.449006	173039
74	rs62054395	G	T	17	0.0451592	0.00408291	0.2334	1.94895e-28	0.000677361	0.000316281	0.225294	0.0322226	173039
75	rs62160676	C	T	2	-0.0235222	0.00388881	0.2974	1.45999e-09	-0.000302578	0.000289602	0.297256	0.296113	173039
76	rs62228060	G	A	22	-0.0335625	0.00379103	0.6754	8.50942e-19	0.000237813	0.000284564	0.682109	0.403318	173039
77	rs62250968	T	C	3	0.0238999	0.00358926	0.4334	2.76185e-11	-0.000215506	0.000268437	0.432881	0.422081	173039
78	rs62435145	T	G	7	-0.0313426	0.00388141	0.6915	6.74528e-16	0.000519479	0.00029531	0.691697	0.0785615	173039
79	rs6437412	C	T	3	-0.0240086	0.00394482	0.2863	1.15699e-09	0.000143313	0.000294956	0.286337	0.627053	173039
80	rs662735	A	T	11	0.0298137	0.00445973	0.8034	2.30781e-11	0.000436018	0.000332104	0.801235	0.189218	173039
81	rs6676150	C	G	1	-0.0336397	0.00362113	0.3937	1.5449e-20	-0.000261645	0.000271236	0.392194	0.334726	173039
82	rs67145503	A	T	9	0.0474338	0.00557533	0.1169	1.77296e-17	0.00134684	0.000419748	0.113084	0.00133361	173039
83	rs7045087	C	T	9	-0.0244038	0.00386372	0.298	2.68201e-10	-0.000455586	0.000290048	0.297255	0.116247	173039
84	rs7191129	G	A	16	0.031563	0.00497979	0.1486	2.32402e-10	-0.000311303	0.000372509	0.148562	0.403329	173039
85	rs7252848	C	G	19	0.0204046	0.00368593	0.3524	3.09799e-08	0.000157885	0.00027637	0.352588	0.567809	173039
86	rs7285695	G	T	22	-0.0267855	0.00456965	0.1836	4.58395e-09	0.000129237	0.00034058	0.184922	0.704348	173039
87	rs73037223	A	G	19	0.101644	0.0176018	0.0103	7.71205e-09	-0.000620178	0.0013085	0.0103828	0.635528	173039
88	rs7311607	G	A	12	0.0298042	0.0036595	0.3731	3.81417e-16	9.63179e-06	0.000273996	0.371496	0.971958	173039
89	rs74690091	A	G	7	-0.0738189	0.0112738	0.0252	5.83848e-11	-0.000218021	0.000838073	0.0255569	0.794752	173039
90	rs7563124	A	T	2	0.0393081	0.00431061	0.2223	7.58927e-20	0.000343196	0.000321505	0.222028	0.285761	173039
91	rs75757892	T	C	6	0.0344274	0.00459109	0.1826	6.44318e-14	-0.000104316	0.000343431	0.182872	0.761321	173039
92	rs768090	T	A	2	-0.0250317	0.00380506	0.68	4.75116e-11	-0.000583907	0.000285968	0.683403	0.0411661	173039
93	rs77303550	T	C	16	-0.0257373	0.00449843	0.1946	1.05701e-08	-0.000801843	0.000335911	0.192863	0.0169836	173039
94	rs77365825	G	C	20	-0.0261102	0.00473373	0.166	3.472e-08	0.00012722	0.000355685	0.166445	0.720586	173039
95	rs77542162	G	A	17	0.087891	0.011933	0.0231	1.76604e-13	0.00343603	0.000882253	0.0230084	9.83739e-05	173039
96	rs7875291	A	G	9	-0.0320265	0.00368682	0.3629	3.72992e-18	-0.000353068	0.000275405	0.36218	0.199844	173039
97	rs7938521	A	G	11	0.028494	0.00352996	0.501	6.91353e-16	2.56945e-05	0.000264429	0.499079	0.922592	173039
98	rs797343	T	C	14	0.0224919	0.00379668	0.6828	3.14e-09	-0.000242446	0.000283534	0.680782	0.392503	173039
99	rs8100454	G	A	19	-0.075851	0.00933774	0.0375	4.54569e-16	0.000714724	0.000706528	0.0368132	0.31173	173039
100	rs8179696	A	G	2	-0.0303517	0.00432617	0.2155	2.28613e-12	-0.00024315	0.000322591	0.214661	0.451005	173039
101	rs833805	G	A	6	0.0750786	0.00599574	0.8865	5.65848e-36	0.000515213	0.00043406	0.884773	0.235244	173039
102	rs855791	G	A	22	0.0641783	0.00354904	0.5612	4.31718e-73	9.57685e-06	0.000267282	0.561531	0.971418	173039
103	rs863678	T	G	2	0.0228624	0.00384338	0.6453	2.70601e-09	0.000350371	0.000283097	0.643547	0.215853	173039
104	rs9272058	C	T	6	-0.0413309	0.00426807	0.2203	3.53509e-22	0.000218807	0.000335305	0.208231	0.514039	173039
105	rs9376090	C	T	6	-0.0803522	0.00404344	0.2599	7.0762e-88	0.000283447	0.000301655	0.259219	0.347402	173039
106	rs9378321	C	T	6	-0.030451	0.00355853	0.5419	1.15611e-17	0.000240879	0.000266413	0.540684	0.365913	173039
107	rs9472135	C	T	6	-0.0386802	0.00382146	0.306	4.42079e-24	-0.000129241	0.00028719	0.304819	0.652698	173039
108	rs9771385	A	G	7	0.0263674	0.0036343	0.6042	4.01236e-13	0.000264777	0.000271201	0.601977	0.328912	173039
109	rs9895661	T	C	17	-0.0310153	0.00470018	0.8295	4.14668e-11	-0.000634783	0.000352924	0.830962	0.0720759	173039

## Sheet: mean corpuscular volume of ret
	SNP	effect_allele.exposure	other_allele.exposure	chr.exposure	beta.exposure	se.exposure	eaf.exposure	pval.exposure	beta.outcome	se.outcome	eaf.outcome	pval.outcome	samplesize.exposure
1	rs10405035	A	G	19	0.0163873	0.00239802	0.528041	8.28896e-12	0.000181485	0.000264867	0.528078	0.493222	344728
2	rs10419308	A	G	19	0.0259424	0.00313278	0.179458	1.22631e-16	-0.000106884	0.000346044	0.17935	0.757419	344728
3	rs10427115	C	T	19	0.0170074	0.00239727	0.5297	1.30077e-12	0.000349214	0.000264762	0.529852	0.187179	344728
4	rs10445937	A	G	2	0.0457535	0.00242903	0.416525	4.1889e-79	-0.000395589	0.000268544	0.416421	0.140728	344728
5	rs10496344	C	T	2	0.0150434	0.0024942	0.357584	1.62738e-09	0.00049863	0.000275562	0.357619	0.0703736	344728
6	rs10500844	A	C	11	-0.0372321	0.00270201	0.713028	3.48257e-43	-5.73557e-05	0.000298593	0.71315	0.847674	344728
7	rs1050855	A	G	8	0.013387	0.00239205	0.505648	2.18948e-08	0.000271963	0.00026423	0.505754	0.303355	344728
8	rs10516788	G	A	4	-0.0256162	0.00302627	0.193537	2.57988e-17	-0.000210376	0.000334292	0.193515	0.529142	344728
9	rs1058603	G	A	19	-0.0152782	0.00242572	0.579214	3.01044e-10	-0.000166346	0.000268021	0.579264	0.534833	344728
10	rs10758656	G	A	9	-0.0846238	0.0029362	0.209908	1.93642e-182	-0.000411868	0.000324731	0.209842	0.204679	344728
11	rs1076872	G	A	3	0.0361431	0.00257341	0.683699	8.52707e-45	4.32139e-05	0.000284297	0.683704	0.879185	344728
12	rs10793565	C	G	10	0.0314877	0.00246845	0.585266	2.94171e-37	5.4588e-05	0.000272721	0.585095	0.841355	344728
13	rs10819474	C	T	9	-0.0156146	0.00257231	0.31613	1.27847e-09	-0.000136439	0.00028417	0.316106	0.631133	344728
14	rs10882452	A	G	10	0.0288858	0.00241009	0.442451	4.30527e-33	0.000949761	0.000266361	0.442761	0.000362953	344728
15	rs10893817	G	A	11	0.0157774	0.00254902	0.649266	6.03907e-10	6.28022e-05	0.000281589	0.649242	0.823514	344728
16	rs10913907	A	G	1	-0.0432982	0.0069155	0.0311518	3.82895e-10	-0.000459942	0.000763448	0.0311805	0.546872	344728
17	rs11023888	G	T	11	0.0480658	0.0043563	0.082739	2.6595e-28	0.000252354	0.000481076	0.0827627	0.599889	344728
18	rs11041699	A	G	11	0.0279507	0.00375583	0.114263	9.94489e-14	0.000402317	0.000415023	0.114249	0.332354	344728
19	rs11053801	G	T	12	-0.0295281	0.00354042	0.853275	7.43704e-17	-0.000274689	0.000391173	0.853267	0.482543	344728
20	rs11055183	G	T	12	-0.0431005	0.00626476	0.0380279	6.00206e-12	0.000713234	0.000692175	0.0380076	0.302812	344728
21	rs11065202	C	T	12	-0.0428293	0.00244535	0.401241	1.18713e-68	0.000135846	0.000270181	0.401389	0.615109	344728
22	rs11079443	T	A	17	-0.0156558	0.00279173	0.248083	2.04923e-08	-0.000349806	0.000308301	0.248198	0.256534	344728
23	rs11119330	G	A	1	-0.0197358	0.0029851	0.200887	3.81154e-11	-0.000105838	0.000329839	0.200754	0.748304	344728
24	rs11145348	C	G	9	0.0395744	0.00293549	0.209644	2.06253e-41	5.81716e-05	0.000324503	0.209435	0.857731	344728
25	rs11190128	C	A	10	0.0269591	0.0026534	0.284002	3.00815e-24	0.000571394	0.000293042	0.28398	0.0511918	344728
26	rs11191434	C	T	10	0.0392117	0.00461204	0.0758442	1.87025e-17	0.000737696	0.000509384	0.0758972	0.147559	344728
27	rs11253656	T	A	10	0.0199981	0.0030383	0.192827	4.64836e-11	-0.000258624	0.000335559	0.192904	0.440871	344728
28	rs11261474	A	G	8	-0.0223873	0.00240651	0.553157	1.37594e-20	1.6357e-05	0.000265974	0.55336	0.950962	344728
29	rs1127000	A	G	22	-0.0165685	0.00243915	0.592894	1.10205e-11	0.000451832	0.000269456	0.593104	0.093575	344728
30	rs112733823	T	C	6	-0.0237024	0.00371926	0.117212	1.85742e-10	4.94854e-05	0.000410879	0.117159	0.904136	344728
31	rs1127888	T	C	19	-0.0504175	0.00267681	0.275893	4.28351e-79	-2.33486e-06	0.000295751	0.275948	0.993701	344728
32	rs112818000	C	T	16	-0.0613747	0.0091193	0.0176604	1.69707e-11	0.000419772	0.0010065	0.0177005	0.676634	344728
33	rs113052089	T	C	6	-0.0346151	0.00546155	0.0527699	2.33115e-10	-0.00135494	0.000603949	0.0526661	0.0248674	344728
34	rs113289300	T	G	8	-0.028734	0.00479867	0.0671431	2.12775e-09	1.54671e-05	0.000529652	0.0672524	0.976703	344728
35	rs113542380	A	G	2	0.0541513	0.00458365	0.0750376	3.35197e-32	5.00417e-05	0.000506131	0.0751291	0.921241	344728
36	rs114247628	A	G	1	-0.226469	0.0163347	0.00568708	1.07103e-43	0.00254848	0.00180565	0.00568335	0.158129	344728
37	rs1145317	G	A	18	-0.0140349	0.00251497	0.347676	2.39966e-08	-9.32232e-07	0.000277836	0.347677	0.997323	344728
38	rs115169601	A	G	3	0.046689	0.0069842	0.0315529	2.31366e-11	-0.00076232	0.000771572	0.0315532	0.323149	344728
39	rs11545157	C	T	4	-0.0651951	0.00377849	0.112732	1.10841e-66	-0.000110478	0.00041737	0.112859	0.791241	344728
40	rs11600132	C	T	11	-0.029386	0.00401765	0.0983882	2.59418e-13	-0.000877617	0.000443581	0.098457	0.0478751	344728
41	rs11610160	A	G	12	-0.0374178	0.00296807	0.215529	1.97379e-36	0.000315974	0.00032787	0.21557	0.335189	344728
42	rs116113631	T	G	6	0.0918125	0.0120245	0.00999347	2.2558e-14	-0.00103368	0.00132751	0.0100016	0.43618	344728
43	rs11611397	T	G	12	0.0507438	0.00292419	0.212258	1.99618e-67	-5.42246e-05	0.000323138	0.212173	0.866736	344728
44	rs11627485	C	T	14	0.019002	0.00241034	0.449896	3.1908e-15	4.63597e-05	0.000266251	0.44989	0.861771	344728
45	rs11630961	A	G	15	0.0256701	0.00407597	0.0980004	3.02037e-10	0.00020484	0.00045049	0.0978882	0.649322	344728
46	rs11643192	A	C	16	0.0144813	0.00246225	0.386574	4.07418e-09	0.000415479	0.000271982	0.386559	0.126613	344728
47	rs11643297	G	A	16	-0.0175669	0.00261044	0.695221	1.7053e-11	-5.29488e-05	0.000288319	0.695219	0.854291	344728
48	rs116915373	G	C	9	0.0459147	0.00738274	0.0272953	5.00276e-10	-6.56344e-05	0.000815716	0.0272779	0.93587	344728
49	rs116958134	T	C	15	0.0592389	0.0102778	0.0144848	8.23171e-09	0.00101325	0.00113607	0.0144701	0.372454	344728
50	rs11697969	G	A	20	-0.0157487	0.00240236	0.495363	5.55265e-11	-0.000322774	0.0002654	0.495334	0.223917	344728
51	rs117761386	G	A	16	0.0498859	0.00891639	0.020584	2.20968e-08	0.000195337	0.000986057	0.0205369	0.842968	344728
52	rs11806197	G	A	1	0.0186527	0.00303411	0.192494	7.87136e-10	0.000640412	0.000335017	0.192647	0.0559307	344728
53	rs12052715	G	C	2	0.0193704	0.00268318	0.727412	5.24083e-13	0.000332118	0.000296482	0.727433	0.262631	344728
54	rs12209355	A	G	6	-0.0305419	0.00334886	0.150047	7.54397e-20	-0.000204158	0.000369846	0.15007	0.580944	344728
55	rs12427992	C	T	13	0.0179254	0.00316146	0.173552	1.42935e-08	-0.000369661	0.000349124	0.17357	0.289681	344728
56	rs12462895	A	G	19	-0.0148235	0.00244185	0.46998	1.27573e-09	0.000618259	0.000269797	0.469917	0.0219311	344728
57	rs12490581	A	G	3	0.0150582	0.00257081	0.31725	4.70695e-09	-0.00016364	0.000283916	0.317292	0.564368	344728
58	rs12505616	G	A	4	-0.0265966	0.00241097	0.562383	2.7227e-28	0.00037032	0.000266359	0.562466	0.164438	344728
59	rs12569671	T	G	10	-0.0218597	0.00289042	0.219599	3.95458e-14	-0.000280505	0.000319343	0.219676	0.379738	344728
60	rs12575636	G	T	11	-0.0198762	0.00306322	0.18915	8.67162e-11	7.44239e-07	0.000338396	0.189134	0.998245	344728
61	rs12582170	G	A	12	0.0309141	0.00329588	0.843732	6.65886e-21	0.00017612	0.000364203	0.843785	0.628686	344728
62	rs1260326	C	T	2	0.0287839	0.00244747	0.607042	6.31103e-32	6.32499e-05	0.000270339	0.606851	0.815012	344728
63	rs12636078	G	A	3	-0.0366466	0.0025895	0.689819	1.86896e-45	0.000322581	0.000286105	0.689828	0.259536	344728
64	rs12656216	A	G	5	-0.0196155	0.0029331	0.786938	2.27143e-11	-0.00033172	0.000323957	0.786897	0.305853	344728
65	rs12799746	T	C	11	-0.0339273	0.00244874	0.402585	1.21955e-43	-6.54262e-05	0.00027055	0.402657	0.808914	344728
66	rs12818710	C	G	12	0.0203398	0.00328924	0.158141	6.26787e-10	7.52886e-05	0.000363384	0.158088	0.835864	344728
67	rs12910644	G	A	15	-0.0243007	0.00309994	0.182163	4.55093e-15	-0.00018521	0.000342481	0.182249	0.588654	344728
68	rs13029501	T	G	2	0.0190485	0.00243465	0.564176	5.13452e-15	-9.95299e-05	0.000268974	0.5643	0.711356	344728
69	rs13077135	A	G	3	-0.0173691	0.0026094	0.301917	2.81125e-11	-0.000118733	0.000288214	0.301914	0.68037	344728
70	rs13137667	C	T	4	-0.0438105	0.00744357	0.973438	3.96762e-09	-0.00188386	0.000823378	0.973502	0.0221401	344728
71	rs13142069	T	C	4	0.0146245	0.00241234	0.434879	1.3428e-09	-0.000336623	0.000266514	0.435046	0.206569	344728
72	rs13306780	C	A	17	0.0774107	0.00263552	0.702191	2.14783e-189	0.000129304	0.000291509	0.702246	0.657357	344728
73	rs1341557	A	G	1	0.0165077	0.0024156	0.45606	8.28514e-12	-0.000332559	0.000266846	0.456143	0.212671	344728
74	rs138308793	A	G	2	0.0492522	0.00365094	0.128534	1.82894e-41	-0.000122138	0.000403225	0.128641	0.761963	344728
75	rs1396210	G	A	2	0.0185542	0.00241295	0.568628	1.48184e-14	-0.000145157	0.000266586	0.568597	0.586096	344728
76	rs1401130	A	T	2	0.0157757	0.00252364	0.338432	4.07915e-10	0.000177684	0.000278853	0.33845	0.523998	344728
77	rs140522	C	T	22	0.096893	0.00254206	0.672339	1e-200	0.000350145	0.000281345	0.672322	0.213302	344728
78	rs1418842	C	T	1	-0.0323542	0.0023988	0.502602	1.89365e-41	0.000223118	0.000265021	0.502379	0.399852	344728
79	rs142118720	T	G	2	0.0511798	0.00340942	0.182862	6.42984e-51	0.000204251	0.000376851	0.18273	0.587822	344728
80	rs143747543	A	C	19	-0.0338729	0.00507234	0.0725736	2.42661e-11	0.000882986	0.000560527	0.0725339	0.115193	344728
81	rs143753247	T	C	4	-0.0649571	0.011099	0.0128011	4.84641e-09	-0.00114466	0.00122648	0.0127898	0.350673	344728
82	rs144204502	T	C	17	0.121542	0.0109179	0.0124579	8.83283e-29	-0.000516771	0.00120773	0.012428	0.668733	344728
83	rs144317085	T	A	4	-0.0483775	0.00667555	0.0337803	4.27071e-13	0.000153276	0.000737149	0.0338151	0.835283	344728
84	rs145114652	A	C	8	-0.0407816	0.00735923	0.0292365	2.99999e-08	1.79011e-05	0.000813564	0.0292026	0.982445	344728
85	rs145294512	C	T	9	0.0325771	0.00555516	0.0486325	4.5143e-09	-0.000356684	0.00061359	0.0486488	0.561035	344728
86	rs146997275	A	C	16	-0.0536657	0.00873879	0.019362	8.20427e-10	0.00050786	0.000966266	0.0193163	0.599173	344728
87	rs147707926	T	C	9	-0.0937478	0.00916072	0.0195024	1.41221e-24	-0.000329106	0.00101382	0.0194401	0.74547	344728
88	rs148878258	A	G	15	0.0776908	0.0110192	0.0120416	1.78649e-12	-0.000869515	0.00121773	0.0120326	0.475198	344728
89	rs149045173	T	C	8	0.0618634	0.0056829	0.0470298	1.35988e-27	-0.000938107	0.000627687	0.047056	0.135034	344728
90	rs1504215	A	G	6	0.0274733	0.00251387	0.34986	8.4918e-28	0.000120765	0.000277629	0.35	0.66357	344728
91	rs150521764	C	A	18	-0.0572345	0.0101966	0.0149003	1.98861e-08	-0.00101724	0.0011255	0.014917	0.366094	344728
92	rs1505283	G	A	3	0.0258616	0.00242719	0.583299	1.66917e-26	0.000538591	0.000268047	0.583024	0.0445041	344728
93	rs1515100	A	C	2	-0.0166071	0.00248507	0.635613	2.34909e-11	0.000441488	0.000274603	0.635598	0.107894	344728
94	rs1533299	T	C	2	-0.0221046	0.0024731	0.378156	3.98016e-19	-0.000272848	0.000273136	0.378358	0.317821	344728
95	rs1547478	C	A	16	-0.0180636	0.00264027	0.711896	7.84513e-12	0.000199733	0.000291719	0.711991	0.493548	344728
96	rs1555405	A	G	14	0.0226726	0.00277464	0.248373	3.05914e-16	-0.000643062	0.000306609	0.248415	0.0359642	344728
97	rs1569419	C	T	1	-0.0283662	0.00285806	0.767207	3.26513e-23	-0.000322288	0.0003157	0.767163	0.307319	344728
98	rs16843346	T	C	1	0.0946145	0.00726382	0.0282703	8.95571e-39	0.00183644	0.000802313	0.0282957	0.0220836	344728
99	rs16890694	A	G	8	-0.0252212	0.00306037	0.189381	1.71041e-16	0.000313953	0.000338042	0.189382	0.353024	344728
100	rs16955700	C	G	17	0.017566	0.00289874	0.217909	1.36361e-09	0.000510114	0.000320183	0.217904	0.111117	344728
101	rs17116384	G	A	11	-0.0173377	0.00257651	0.3199	1.70923e-11	-0.000324965	0.000284632	0.319745	0.253579	344728
102	rs17300868	A	G	2	-0.0248226	0.00356766	0.128644	3.46497e-12	0.000574761	0.000394051	0.128634	0.144678	344728
103	rs17476364	C	T	10	0.0512126	0.00382731	0.109865	8.01124e-41	0.000104241	0.000422908	0.109825	0.805306	344728
104	rs17635381	T	G	8	0.0208827	0.00342546	0.142312	1.08645e-09	0.000692311	0.000378219	0.142389	0.0671831	344728
105	rs17699658	T	C	3	-0.0320488	0.00290742	0.221348	2.98951e-28	-0.000275703	0.000321277	0.221356	0.390811	344728
106	rs17758695	T	C	18	0.0822472	0.00706462	0.0295276	2.55035e-31	0.00180683	0.000780648	0.0295146	0.0206395	344728
107	rs1855970	T	G	10	0.0219039	0.00322118	0.834443	1.04809e-11	-5.72971e-05	0.000355938	0.83453	0.872113	344728
108	rs198358	C	T	1	-0.0274394	0.00277497	0.248249	4.71737e-23	0.000104983	0.000306575	0.248383	0.732022	344728
109	rs1992442	C	A	8	0.0239302	0.00271214	0.264347	1.11584e-18	0.000293143	0.000299572	0.264487	0.327809	344728
110	rs202020455	A	C	3	0.0257406	0.00441625	0.0804463	5.5941e-09	0.000250002	0.000487842	0.0804122	0.608325	344728
111	rs2038433	C	T	14	0.0429517	0.00253257	0.338501	1.73221e-64	-0.000130965	0.000279794	0.338706	0.639729	344728
112	rs2067663	T	C	5	0.0186978	0.00289957	0.219642	1.13136e-10	1.11218e-05	0.000320286	0.219865	0.972299	344728
113	rs2163951	C	T	8	-0.0279289	0.00333706	0.846272	5.81701e-17	-0.00020687	0.000368591	0.846173	0.574631	344728
114	rs218264	T	A	4	0.0877951	0.00278323	0.24893	1e-200	-0.000315074	0.000307905	0.248678	0.306176	344728
115	rs2241738	G	C	7	-0.0201741	0.00245705	0.389049	2.20648e-16	9.23308e-05	0.000271443	0.389119	0.733745	344728
116	rs2242404	C	G	5	0.0186637	0.00297985	0.201386	3.7739e-10	7.80342e-05	0.00032913	0.201442	0.812585	344728
117	rs2257460	T	C	13	-0.017921	0.00303366	0.19329	3.47904e-09	-8.57217e-06	0.0003352	0.193184	0.979598	344728
118	rs2273799	C	T	11	0.0265876	0.00240245	0.487891	1.83612e-28	-0.000116601	0.000265412	0.487672	0.66043	344728
119	rs2277339	G	T	12	0.0287828	0.00393119	0.103418	2.45471e-13	0.000344203	0.00043417	0.103449	0.427904	344728
120	rs2289047	A	C	13	0.0231874	0.00255378	0.323368	1.09522e-19	-3.94898e-05	0.000282155	0.323451	0.888693	344728
121	rs2294450	C	T	16	-0.0204961	0.00276879	0.247992	1.33906e-13	7.38386e-05	0.000305848	0.248015	0.809228	344728
122	rs2302757	G	A	13	0.0222033	0.0028598	0.225756	8.25468e-15	7.39645e-05	0.00031594	0.225728	0.8149	344728
123	rs230492	G	A	4	-0.0231176	0.002515	0.650016	3.8815e-20	-0.000644865	0.00027795	0.650211	0.0203376	344728
124	rs2351774	G	A	2	-0.0150727	0.00242495	0.580244	5.1167e-10	0.000141463	0.000267837	0.580115	0.597385	344728
125	rs2361710	C	T	17	-0.0215047	0.00239759	0.471256	2.99778e-19	0.000104094	0.000264764	0.471146	0.694202	344728
126	rs2412771	C	T	4	0.0168051	0.00244845	0.416675	6.72667e-12	0.000552523	0.000270506	0.416948	0.041097	344728
127	rs256904	T	A	5	-0.0183865	0.00289575	0.74674	2.16307e-10	0.000112927	0.000319814	0.746701	0.724012	344728
128	rs2669172	G	C	12	0.0227662	0.00251411	0.345039	1.36773e-19	0.000469904	0.000277718	0.344995	0.0906421	344728
129	rs2682054	G	A	15	-0.0242011	0.00242942	0.423494	2.25892e-23	-6.05716e-05	0.000268314	0.423575	0.821397	344728
130	rs268794	T	C	5	-0.0210782	0.00335447	0.150547	3.31215e-10	-0.000115531	0.00037042	0.150543	0.755122	344728
131	rs2692522	C	T	2	0.0157019	0.00254652	0.333703	7.01052e-10	0.000295607	0.000281303	0.333766	0.293328	344728
132	rs271666	T	G	17	-0.0209794	0.00263937	0.292382	1.89147e-15	0.000152127	0.000291524	0.292407	0.601787	344728
133	rs272577	T	G	3	-0.0283757	0.00401649	0.100037	1.61139e-12	0.000177544	0.000443527	0.100137	0.688935	344728
134	rs2834259	T	C	21	-0.0146488	0.00251996	0.34639	6.1379e-09	-0.000367134	0.000278354	0.34632	0.187188	344728
135	rs28375404	T	C	6	-0.055104	0.00626915	0.0381344	1.50626e-18	-0.000319345	0.00069266	0.0381319	0.644769	344728
136	rs2857998	G	A	16	0.0263187	0.00243178	0.411237	2.71144e-27	0.000221055	0.000268586	0.411533	0.410491	344728
137	rs2954021	G	A	8	0.0229908	0.00239465	0.505697	7.97444e-22	0.000233151	0.000264547	0.505764	0.378145	344728
138	rs2979489	A	G	8	-0.0237784	0.00273308	0.74195	3.32583e-18	-0.000501317	0.000301842	0.74191	0.0967431	344728
139	rs3124752	T	C	9	0.0156572	0.00240073	0.466571	6.95344e-11	0.000721467	0.0002652	0.466766	0.00651929	344728
140	rs3132450	G	A	6	0.0650795	0.00349496	0.135326	2.37083e-77	0.000324272	0.000386318	0.135246	0.40125	344728
141	rs3211958	G	A	7	0.0397434	0.00241722	0.43506	1.01321e-60	-2.01733e-05	0.000267035	0.434963	0.939781	344728
142	rs332133	G	A	10	-0.0148451	0.00239385	0.52131	5.60428e-10	-0.000540526	0.00026444	0.521488	0.0409506	344728
143	rs34382456	C	T	7	-0.0328899	0.0049688	0.0649084	3.6141e-11	-4.10142e-05	0.000548596	0.0649343	0.940404	344728
144	rs34848191	T	G	17	0.0347987	0.00239821	0.523157	1.07771e-47	-0.000182766	0.000265073	0.523236	0.490512	344728
145	rs34895872	G	A	11	-0.0157457	0.00274887	0.252698	1.01653e-08	1.08271e-05	0.000303742	0.252625	0.971565	344728
146	rs35104374	C	T	12	0.0153711	0.00269558	0.722076	1.1828e-08	0.000172653	0.000297744	0.722096	0.562002	344728
147	rs35142425	T	C	4	0.0171308	0.00305475	0.192163	2.04937e-08	0.000515781	0.000337378	0.192147	0.126317	344728
148	rs35179352	T	C	18	-0.0187575	0.00315101	0.177443	2.63767e-09	-0.00021272	0.000347959	0.177572	0.540977	344728
149	rs35365035	C	T	19	0.0185851	0.00244984	0.391712	3.30141e-14	0.000433814	0.000270678	0.391776	0.109003	344728
150	rs35495505	C	T	4	0.0368111	0.00245852	0.39598	1.14604e-50	-0.000141891	0.000271633	0.396051	0.601419	344728
151	rs35592	C	T	16	-0.0182092	0.00282398	0.233676	1.13436e-10	0.000141114	0.000311804	0.233787	0.650856	344728
152	rs35800	G	C	5	0.0170021	0.00253721	0.335257	2.07157e-11	0.000169087	0.000280262	0.335178	0.546297	344728
153	rs35979828	T	C	12	0.0354143	0.00471129	0.069082	5.62341e-14	0.00195581	0.000520518	0.0690612	0.0001717	344728
154	rs3809627	A	C	16	-0.033424	0.00244306	0.400845	1.34834e-42	0.00020431	0.000269888	0.400981	0.44904	344728
155	rs3811444	T	C	1	-0.0762075	0.00252927	0.334114	3.53997e-199	-0.0012079	0.000279868	0.334194	1.58942e-05	344728
156	rs406271	C	T	3	-0.0208086	0.00257848	0.312895	7.04693e-16	0.000570096	0.000284811	0.313078	0.0453221	344728
157	rs4134058	C	T	1	0.0411908	0.00240684	0.542716	1.24108e-65	-0.000203838	0.000265948	0.542801	0.443403	344728
158	rs41430449	G	C	7	0.037236	0.00479078	0.0671331	7.71969e-15	-0.000415933	0.000529091	0.0671918	0.431794	344728
159	rs42042	T	C	7	0.021826	0.00239229	0.492816	7.31307e-20	-3.17514e-05	0.000264349	0.492871	0.904395	344728
160	rs429358	C	T	19	-0.0320892	0.00329613	0.156167	2.14338e-22	-0.000106901	0.000364186	0.156098	0.769115	344728
161	rs441927	A	G	15	-0.020748	0.00337143	0.148843	7.56049e-10	5.69457e-05	0.000372381	0.148878	0.878459	344728
162	rs4465830	G	A	20	0.0379988	0.00306701	0.187183	3.0297e-35	0.000473275	0.000338832	0.187061	0.16248	344728
163	rs4472338	C	T	6	0.0371283	0.00266103	0.711781	3.11961e-44	6.8747e-05	0.000294014	0.711822	0.815123	344728
164	rs4580163	A	G	16	-0.0390258	0.00242705	0.423108	3.72821e-58	-0.000335862	0.000268217	0.422992	0.210497	344728
165	rs4672497	G	C	2	-0.0260634	0.00289957	0.219932	2.5142e-19	-0.000194909	0.00032033	0.219747	0.542881	344728
166	rs4704826	A	C	5	-0.022233	0.00248408	0.63574	3.56533e-19	0.00039518	0.000274431	0.635685	0.149869	344728
167	rs4709819	A	G	6	-0.0398061	0.00243466	0.406717	4.60045e-60	0.000346679	0.000269101	0.406489	0.197648	344728
168	rs4737010	A	G	8	0.118416	0.00284977	0.228264	1e-200	0.000336723	0.000315559	0.228203	0.285942	344728
169	rs4795389	C	A	17	0.0285624	0.00273343	0.737772	1.48936e-25	0.00028641	0.000301894	0.737571	0.342768	344728
170	rs4833814	G	T	4	0.0296793	0.00510507	0.0590502	6.11618e-09	-0.000622293	0.000563681	0.0591018	0.269602	344728
171	rs4842610	T	C	12	0.0332664	0.00262638	0.70369	9.26616e-37	0.000253859	0.000290222	0.703758	0.381735	344728
172	rs492582	C	T	1	-0.0157059	0.00252491	0.659021	4.96501e-10	-0.000436095	0.000278877	0.659007	0.117876	344728
173	rs4963156	T	C	11	-0.0133829	0.00239869	0.466318	2.41746e-08	0.000144582	0.000265079	0.466119	0.585458	344728
174	rs496321	C	T	11	-0.032367	0.00245392	0.61515	1.02565e-39	8.6458e-05	0.000271188	0.61518	0.749868	344728
175	rs5030755	G	A	17	-0.0201056	0.00368319	0.119755	4.79844e-08	0.000269839	0.000406703	0.119822	0.507025	344728
176	rs507964	G	T	6	-0.0237624	0.00254588	0.666096	1.02825e-20	1.59378e-05	0.000281233	0.666137	0.954807	344728
177	rs550057	T	C	9	0.0370065	0.00275173	0.254561	3.21884e-41	0.00470405	0.000303937	0.254827	5.1606e-54	344728
178	rs55648810	C	T	11	0.0256943	0.00377476	0.113949	9.99079e-12	-5.98786e-06	0.000417142	0.113862	0.988547	344728
179	rs55654976	T	C	11	0.018326	0.00332253	0.1532	3.47696e-08	-0.000355068	0.000366966	0.153329	0.333256	344728
180	rs55847931	A	G	7	-0.020471	0.00239702	0.481449	1.34524e-17	-0.00012548	0.000264803	0.481427	0.6356	344728
181	rs55885610	T	C	17	-0.047914	0.00653307	0.035953	2.23769e-13	-0.00030419	0.000721141	0.0359763	0.67316	344728
182	rs559422	C	A	11	0.0272825	0.00441291	0.0832632	6.31961e-10	0.000164168	0.000487598	0.0832127	0.736353	344728
183	rs56005920	A	G	14	-0.0176181	0.0026169	0.670651	1.67109e-11	-0.000312353	0.000289038	0.670515	0.279847	344728
184	rs56084922	G	A	5	0.0275312	0.00447066	0.0780499	7.36631e-10	0.000491423	0.000493835	0.0780425	0.319681	344728
185	rs562381	G	A	9	-0.0184999	0.00282504	0.765946	5.81835e-11	-1.17921e-05	0.000312016	0.765927	0.969853	344728
186	rs5753650	T	C	22	-0.023559	0.00408136	0.0955091	7.82492e-09	-0.000257078	0.000450875	0.0955083	0.56856	344728
187	rs58141407	T	C	8	0.0465708	0.00326276	0.161572	3.30217e-46	0.000661113	0.000360298	0.161675	0.0665197	344728
188	rs592423	C	A	6	-0.106375	0.0023983	0.553397	1e-200	0.000261514	0.00026559	0.553506	0.324794	344728
189	rs5995288	C	T	22	-0.0277888	0.00259116	0.684304	7.89223e-27	0.00023929	0.000286304	0.684351	0.403274	344728
190	rs6014993	G	A	20	0.0914839	0.00239607	0.487024	1e-200	3.3736e-06	0.000265196	0.486744	0.98985	344728
191	rs6028718	T	C	20	0.0156958	0.0023972	0.508372	5.85733e-11	-0.000136546	0.000264852	0.508284	0.606164	344728
192	rs6060912	A	C	20	0.0295886	0.00293515	0.211805	6.77018e-24	0.000346148	0.000324412	0.21169	0.285973	344728
193	rs60806638	C	G	2	-0.0180922	0.0024782	0.626814	2.8721e-13	-0.000297084	0.000273799	0.626941	0.277903	344728
194	rs6084653	G	C	20	0.020133	0.00246143	0.390768	2.86286e-16	8.35721e-06	0.000271891	0.390747	0.975479	344728
195	rs6097488	G	A	20	-0.0140845	0.00245752	0.396671	9.97976e-09	-9.62915e-05	0.000271481	0.39651	0.722823	344728
196	rs61750929	T	C	9	-0.0472503	0.00525851	0.0550587	2.58821e-19	-0.00197785	0.000580292	0.0551865	0.000653582	344728
197	rs61828723	G	A	10	-0.0577436	0.00459959	0.0776955	3.84415e-36	-0.000990119	0.000508354	0.0776346	0.0514517	344728
198	rs61837988	A	G	1	-0.0262721	0.00382311	0.110338	6.346e-12	9.74987e-05	0.000422292	0.110418	0.817408	344728
199	rs61952075	A	G	12	0.0187173	0.00258729	0.311387	4.68921e-13	6.44446e-05	0.000285713	0.311498	0.821546	344728
200	rs61962174	G	A	13	-0.042357	0.00745945	0.0266505	1.36151e-08	0.000365744	0.000823372	0.026698	0.656897	344728
201	rs62030826	G	A	16	-0.0164584	0.00266135	0.302061	6.24727e-10	-3.17753e-05	0.000293976	0.302005	0.913926	344728
202	rs62108438	C	T	19	0.0383875	0.00244633	0.391507	1.79597e-55	-0.000265812	0.000270314	0.391501	0.325439	344728
203	rs62160676	C	T	2	0.0425505	0.00262163	0.297176	3.22701e-59	-0.000302578	0.000289602	0.297256	0.296113	344728
204	rs62466264	C	T	7	0.0197498	0.00300732	0.197132	5.13216e-11	0.000444055	0.000332013	0.197341	0.181073	344728
205	rs62634841	T	C	10	-0.0140726	0.00247812	0.575729	1.35809e-08	0.000267075	0.000273785	0.575737	0.329316	344728
206	rs6437249	C	T	2	0.0192824	0.00258927	0.685826	9.56753e-14	0.00046283	0.000286081	0.685988	0.105701	344728
207	rs6440006	A	G	3	-0.0314116	0.00241893	0.447473	1.50487e-38	3.52084e-05	0.000267104	0.447513	0.89513	344728
208	rs6477495	A	G	9	-0.0185302	0.00320679	0.169181	7.54692e-09	0.000423164	0.000354223	0.169148	0.232234	344728
209	rs6500443	T	G	16	-0.0333429	0.00243077	0.416086	8.23948e-43	-0.000583717	0.000268544	0.416057	0.0297331	344728
210	rs6531706	C	T	4	0.0217268	0.00242233	0.434623	2.9964e-19	0.000352094	0.000267643	0.434759	0.188331	344728
211	rs6568466	C	T	6	-0.0225516	0.00242719	0.552146	1.5332e-20	0.000640066	0.000268189	0.552162	0.0170043	344728
212	rs6578588	C	T	11	0.0148845	0.00240939	0.474977	6.51088e-10	-1.57408e-06	0.000266053	0.474851	0.995279	344728
213	rs6592965	A	G	7	0.100723	0.00240203	0.453945	1e-200	0.000141432	0.000266036	0.45392	0.594984	344728
214	rs66593272	T	A	8	-0.194608	0.00628634	0.0375511	1e-200	-0.0012878	0.000695107	0.037561	0.0639308	344728
215	rs67285987	T	C	6	0.0257304	0.00342782	0.142136	6.09537e-14	0.00039195	0.000378532	0.142276	0.300461	344728
216	rs6730558	T	C	2	-0.0686497	0.00246743	0.38044	3.59749e-170	-0.000233989	0.000272855	0.380293	0.391136	344728
217	rs67372909	C	T	10	0.0339303	0.00279274	0.242497	5.86678e-34	0.000315663	0.000308522	0.242451	0.30624	344728
218	rs6744886	A	G	2	0.0175403	0.00241771	0.572052	4.02717e-13	-1.8293e-05	0.000267115	0.572057	0.945401	344728
219	rs6751703	G	A	2	0.0240099	0.00276697	0.249885	4.06912e-18	1.59172e-05	0.000305722	0.249871	0.958478	344728
220	rs68149176	T	C	16	0.0422645	0.00281862	0.236465	8.24138e-51	0.000304523	0.000311374	0.236527	0.328077	344728
221	rs6954446	G	A	7	-0.018592	0.0025833	0.311593	6.16879e-13	-8.32127e-05	0.00028535	0.311625	0.77058	344728
222	rs7077322	A	C	10	-0.0574065	0.00697767	0.0317115	1.92353e-16	-0.000471633	0.00077012	0.0317525	0.540263	344728
223	rs710218	A	T	1	0.0471246	0.0028776	0.223766	2.97509e-60	-0.000183939	0.00031805	0.223783	0.56304	344728
224	rs7118505	T	C	11	-0.029648	0.00426654	0.902425	3.68638e-12	0.000203414	0.00047119	0.902388	0.665957	344728
225	rs71324996	C	A	3	-0.0157583	0.00255796	0.321813	7.25972e-10	0.000127467	0.00028261	0.32178	0.651963	344728
226	rs7149013	C	T	14	-0.0179015	0.00262732	0.295504	9.53455e-12	0.000286017	0.000290185	0.295598	0.324313	344728
227	rs715542	A	G	22	-0.0455085	0.00244178	0.602053	1.74582e-77	-0.000168373	0.000269877	0.601985	0.532702	344728
228	rs718515	A	G	18	-0.0393915	0.0024065	0.552571	3.36744e-60	-1.42322e-05	0.000265927	0.552487	0.957318	344728
229	rs7204459	A	G	16	-0.0284911	0.00247659	0.627477	1.27321e-30	-0.000513061	0.000273663	0.62756	0.0608233	344728
230	rs7221322	G	A	17	-0.0153348	0.00246456	0.3835	4.91044e-10	-7.25703e-05	0.000272258	0.383531	0.789816	344728
231	rs7223364	T	G	17	-0.0212897	0.00365678	0.121335	5.82063e-09	0.000872462	0.00040417	0.121181	0.0308781	344728
232	rs725519	G	A	11	0.0210739	0.00244393	0.60087	6.55089e-18	0.000501708	0.000270007	0.600897	0.063151	344728
233	rs7255581	G	A	19	-0.0159728	0.00261445	0.701108	1.00108e-09	-0.000245509	0.000288701	0.700974	0.395108	344728
234	rs7256295	A	G	19	-0.0314056	0.00290547	0.218616	3.14775e-27	-0.000469139	0.000320916	0.218736	0.143776	344728
235	rs7258141	T	A	19	-0.0243676	0.0026196	0.648257	1.38548e-20	0.000289367	0.000289317	0.648319	0.317228	344728
236	rs72683787	T	C	8	0.0273093	0.00402466	0.0980223	1.15878e-11	-0.000248716	0.000444727	0.0979773	0.575987	344728
237	rs72717978	C	G	8	0.0382831	0.00567486	0.0468777	1.52125e-11	0.000287993	0.000627176	0.04685	0.646097	344728
238	rs72796106	C	A	2	-0.0258506	0.00320537	0.166908	7.36038e-16	-0.00056836	0.000354004	0.167002	0.108381	344728
239	rs72801474	A	G	5	-0.029989	0.00412852	0.0926194	3.76964e-13	-0.00103169	0.000456078	0.0926317	0.0236925	344728
240	rs73067080	C	T	12	-0.0253671	0.00328274	0.157989	1.10027e-14	-0.000710417	0.000362666	0.158022	0.050128	344728
241	rs73136572	C	T	20	0.0546548	0.0060131	0.0412929	1.00184e-19	-0.00129424	0.000664276	0.0412986	0.0513736	344728
242	rs73369896	A	G	17	-0.031155	0.00462047	0.0784448	1.55597e-11	0.000584582	0.000510533	0.078401	0.252193	344728
243	rs7350481	C	T	11	0.0458675	0.0050818	0.940687	1.79226e-19	0.000408241	0.000561802	0.940766	0.467433	344728
244	rs73721669	G	C	7	0.0212503	0.00361599	0.125382	4.18745e-09	0.000118841	0.000399438	0.125385	0.766069	344728
245	rs741951	A	G	21	0.0369355	0.00335149	0.149689	3.07256e-28	-0.000234175	0.000370279	0.149722	0.527107	344728
246	rs75077214	G	T	20	0.0334042	0.00399807	0.102461	6.56296e-17	0.000276053	0.000441682	0.102468	0.531969	344728
247	rs7512315	A	G	1	0.0194894	0.00303908	0.191679	1.42926e-10	0.000416271	0.000335708	0.191698	0.214983	344728
248	rs75175706	T	C	13	-0.0474833	0.00400472	0.101138	2.0128e-32	-0.000510444	0.000442545	0.101101	0.248736	344728
249	rs7522532	T	C	1	0.0430449	0.00343505	0.142254	5.14044e-36	-0.00130844	0.000379394	0.142215	0.000563235	344728
250	rs7540564	A	C	1	-0.013911	0.00248792	0.634542	2.25382e-08	-0.000878895	0.000274879	0.634629	0.00138688	344728
251	rs75763843	C	A	18	-0.0294875	0.00356293	0.129257	1.27614e-16	-0.000533591	0.000393636	0.12926	0.175245	344728
252	rs7580095	G	A	2	-0.0211425	0.00249722	0.625252	2.54039e-17	7.77468e-05	0.000275848	0.625332	0.778062	344728
253	rs7610557	G	A	3	-0.0622113	0.00242955	0.586327	1.78238e-144	-0.000544789	0.000268641	0.586338	0.0425667	344728
254	rs7703616	T	C	5	0.0219909	0.00244712	0.592899	2.56685e-19	-0.000385066	0.000270261	0.592907	0.154218	344728
255	rs7705526	A	C	5	-0.0350181	0.00258453	0.325418	8.21864e-42	0.000186817	0.000285589	0.325362	0.513018	344728
256	rs77288277	C	T	12	0.058094	0.00445656	0.0795399	7.83791e-39	-0.000568954	0.000492602	0.0794974	0.248092	344728
257	rs7767302	T	C	6	-0.0340793	0.00352218	0.866162	3.85301e-22	0.000348682	0.0003889	0.866027	0.369942	344728
258	rs77704739	C	T	5	-0.0366683	0.00594683	0.042403	7.01052e-10	0.000847062	0.000657228	0.0423803	0.197454	344728
259	rs77841374	T	C	4	-0.0690712	0.00824472	0.0215068	5.42001e-17	0.000225956	0.000911074	0.0214843	0.804127	344728
260	rs7805890	G	A	7	0.0374504	0.0023895	0.505828	2.42382e-55	-0.000169185	0.000264043	0.505773	0.521687	344728
261	rs78575967	T	C	22	0.0247281	0.00279725	0.24172	9.60506e-19	0.000114864	0.000308991	0.241603	0.710088	344728
262	rs78744187	T	C	19	-0.0876535	0.0043698	0.0814294	1.89802e-89	-0.000250001	0.000483015	0.0814244	0.604749	344728
263	rs78909033	A	G	2	-0.0256023	0.00349404	0.135446	2.3518e-13	-5.6483e-05	0.000386167	0.135278	0.883712	344728
264	rs79047930	T	C	2	-0.0742352	0.00987002	0.0148697	5.43751e-14	0.000252308	0.00109084	0.0148521	0.817084	344728
265	rs7943728	A	G	11	-0.0317461	0.00304676	0.191785	2.0347e-25	-0.0008665	0.000336671	0.191657	0.0100612	344728
266	rs798750	A	G	4	0.0163096	0.00246493	0.618644	3.67959e-11	-6.061e-05	0.000272233	0.618693	0.823816	344728
267	rs8018823	A	G	14	0.0285672	0.00264781	0.287503	3.92013e-27	0.000277344	0.000292497	0.287565	0.34303	344728
268	rs8028910	A	G	15	-0.018473	0.00251208	0.350401	1.93286e-13	-0.00084375	0.000277543	0.350183	0.00236537	344728
269	rs8088781	T	C	18	0.0206397	0.00328792	0.15674	3.44651e-10	-0.00029396	0.000363298	0.15668	0.418433	344728
270	rs8193004	T	C	9	0.021101	0.00243975	0.599364	5.22396e-18	0.000239057	0.000269424	0.599413	0.374925	344728
271	rs8551	T	C	11	-0.040597	0.00242182	0.420854	4.81726e-63	9.00267e-05	0.000267676	0.420782	0.736624	344728
272	rs869536	A	G	1	0.0209961	0.00311362	0.180159	1.5506e-11	0.000257764	0.000343996	0.180208	0.453663	344728
273	rs920112	A	G	2	0.0555936	0.00533584	0.0528895	2.05069e-25	-4.60105e-05	0.000589344	0.0529175	0.937772	344728
274	rs9320278	C	T	6	0.0348913	0.00242127	0.425947	4.60045e-47	4.52712e-05	0.000267514	0.425952	0.865617	344728
275	rs9368502	A	G	6	-0.0172564	0.00286275	0.226551	1.66276e-09	0.000680461	0.000316251	0.226578	0.0314253	344728
276	rs9381093	T	C	6	-0.104767	0.00269209	0.269062	1e-200	0.000581572	0.000298129	0.268962	0.0510893	344728
277	rs9385775	T	C	6	0.0144078	0.00244616	0.593572	3.86678e-09	0.000499763	0.000270208	0.5936	0.0643784	344728
278	rs9389269	C	T	6	0.0704743	0.00268286	0.27291	6.23735e-152	0.000318603	0.000296684	0.272861	0.282877	344728
279	rs9409524	A	G	9	0.0240386	0.00244352	0.400323	7.7983e-23	0.000215195	0.000270019	0.40062	0.425473	344728
280	rs9429544	C	G	1	0.0203409	0.00275428	0.254904	1.52546e-13	-0.000307525	0.000304239	0.25479	0.312112	344728
281	rs9464759	C	T	6	-0.0339774	0.00448378	0.0780691	3.52209e-14	-0.0003096	0.000495055	0.0781701	0.531719	344728
282	rs9471708	G	C	6	-0.123055	0.00270089	0.272509	1e-200	0.000276024	0.00029921	0.272493	0.356263	344728
283	rs9852647	G	T	3	-0.0156594	0.00278854	0.249919	1.96002e-08	8.86819e-05	0.000307959	0.249801	0.773373	344728
284	rs9860749	A	G	3	0.0248172	0.00276696	0.750119	3.004e-19	0.00108975	0.000305694	0.750248	0.000364133	344728
285	rs9861443	C	A	3	0.0176623	0.00266265	0.713936	3.28625e-11	0.000168071	0.000294076	0.714023	0.567647	344728
286	rs9897840	T	C	17	0.0268336	0.00278578	0.245259	5.87625e-22	0.000310284	0.000307724	0.245178	0.313303	344728
287	rs9901287	A	G	17	0.0171004	0.0024422	0.595962	2.52697e-12	-0.000378942	0.000269735	0.596155	0.160061	344728
288	rs9901655	A	G	17	-0.0168397	0.0024657	0.384711	8.531e-12	0.000396337	0.000272422	0.384785	0.145708	344728
289	rs9929039	G	T	16	-0.0141065	0.00248843	0.380992	1.43886e-08	-0.000346682	0.000274917	0.380919	0.207295	344728
290	rs9968815	C	A	6	-0.0265874	0.00261016	0.299747	2.30569e-24	0.000573915	0.000288352	0.299737	0.0465554	344728

## Sheet: Reticulocyte count
	SNP	effect_allele.exposure	other_allele.exposure	chr.exposure	beta.exposure	se.exposure	eaf.exposure	pval.exposure	beta.outcome	se.outcome	eaf.outcome	pval.outcome	samplesize.exposure
1	rs10139077	G	T	14	0.0146306	0.00255203	0.661087	9.87916e-09	-0.000379962	0.00028417	0.660947	0.181194	344729
2	rs10189857	G	A	2	0.0156443	0.00240068	0.432646	7.20112e-11	0.000274183	0.000267293	0.432589	0.304997	344729
3	rs10195252	C	T	2	-0.0242563	0.00241896	0.406254	1.16198e-23	0.000538842	0.000269394	0.406117	0.0454789	344729
4	rs1023243	A	G	13	-0.0152463	0.00241831	0.543659	2.89414e-10	0.000145455	0.000269322	0.543712	0.589143	344729
5	rs1036332	C	A	1	0.0245564	0.00271269	0.739081	1.4054e-19	-0.000459774	0.000302038	0.739069	0.12795	344729
6	rs10750766	A	C	11	0.0174327	0.00262001	0.710808	2.86352e-11	1.11173e-05	0.000291778	0.710805	0.969606	344729
7	rs10754567	G	A	1	-0.0222744	0.00284294	0.775038	4.70219e-15	8.06966e-05	0.000316531	0.775038	0.798769	344729
8	rs10760112	T	C	9	0.0174928	0.00257941	0.694525	1.1896e-11	-0.000390696	0.000287153	0.694544	0.173646	344729
9	rs1076872	G	A	3	-0.0782307	0.00255022	0.6837	1e-200	4.32139e-05	0.000284297	0.683704	0.879185	344729
10	rs10828725	T	G	10	-0.0837173	0.00245706	0.371935	1e-200	-9.63553e-05	0.00027402	0.371834	0.725112	344729
11	rs10894986	A	G	11	0.0539368	0.00401264	0.0970167	3.52614e-41	-0.000825771	0.000446664	0.0970875	0.0644941	344729
12	rs11123869	G	A	2	0.0178482	0.00283735	0.753916	3.16906e-10	3.3947e-05	0.000316036	0.753987	0.91446	344729
13	rs111247693	T	C	2	-0.0473418	0.00342068	0.140454	1.50453e-43	-0.000542199	0.00038101	0.140453	0.154721	344729
14	rs11145376	C	T	9	-0.0248203	0.00290501	0.211076	1.30197e-17	4.9202e-05	0.000323662	0.21085	0.879174	344729
15	rs11160752	G	C	14	0.0280172	0.00261029	0.291131	7.16473e-27	-0.000632308	0.000290752	0.290997	0.0296504	344729
16	rs111631066	A	G	2	0.0563912	0.00992095	0.0155357	1.31644e-08	-0.000186181	0.0011053	0.0155102	0.866234	344729
17	rs11171911	T	C	12	0.0148112	0.00238043	0.511376	4.91236e-10	-0.000391054	0.000265087	0.511233	0.140163	344729
18	rs111841857	A	G	6	0.0282596	0.0025283	0.613216	5.32844e-29	-0.000627176	0.000281523	0.613271	0.0258946	344729
19	rs11191438	C	G	10	-0.04836	0.00243169	0.391939	5.86138e-88	0.000303769	0.000270804	0.391809	0.261979	344729
20	rs111981233	G	T	19	0.0265151	0.00438648	0.0792434	1.4982e-09	0.000125873	0.000488	0.0793687	0.796457	344729
21	rs112010495	T	G	10	-0.0377437	0.00638151	0.0368422	3.33127e-09	-0.000676585	0.000711651	0.0367401	0.341744	344729
22	rs11206574	T	C	1	0.0163416	0.00254634	0.681392	1.38535e-10	-0.000461677	0.000283566	0.681582	0.103502	344729
23	rs11206826	A	G	1	-0.016007	0.00238525	0.502332	1.93821e-11	4.57919e-05	0.000265472	0.502225	0.863051	344729
24	rs1123751	G	C	19	-0.0208061	0.00281549	0.233847	1.47333e-13	-0.000578743	0.000313469	0.233854	0.064856	344729
25	rs11265838	G	T	9	-0.0162323	0.00244435	0.376796	3.12608e-11	-0.000217882	0.000272239	0.376853	0.423519	344729
26	rs1129393	G	A	3	0.0224269	0.00241308	0.588109	1.49589e-20	-0.000590733	0.00026874	0.588114	0.0279383	344729
27	rs113010081	C	T	3	0.0285291	0.00374598	0.117622	2.62482e-14	0.000382782	0.000416953	0.117767	0.358596	344729
28	rs1131114	C	T	6	-0.0344651	0.00269295	0.265106	1.71041e-37	-0.000250985	0.000299855	0.265104	0.402581	344729
29	rs113525195	A	C	14	-0.0356315	0.00266205	0.27554	7.57879e-41	6.23923e-05	0.000296404	0.275614	0.833279	344729
30	rs113809617	G	C	9	0.0314735	0.00352491	0.131434	4.32414e-19	-0.000459724	0.000392533	0.131523	0.24153	344729
31	rs114247628	A	G	1	0.178866	0.0162066	0.00568706	2.57336e-28	0.00254848	0.00180565	0.00568335	0.158129	344729
32	rs114964528	T	G	2	0.0237166	0.00431459	0.0871166	3.86963e-08	0.000310602	0.000480545	0.0870838	0.518052	344729
33	rs115421711	G	A	5	0.141261	0.00595774	0.0414847	3.53997e-124	0.0009124	0.000664226	0.0414594	0.169558	344729
34	rs115707901	C	T	6	0.0645399	0.00951065	0.0158719	1.15425e-11	0.00176012	0.00105856	0.0158904	0.0963651	344729
35	rs115730158	A	G	5	-0.0286442	0.00502095	0.0644942	1.16482e-08	-0.000748685	0.000558721	0.0645447	0.180247	344729
36	rs11587735	C	A	1	-0.0460862	0.00318211	0.167266	1.60472e-47	5.234e-05	0.000354461	0.167213	0.88261	344729
37	rs11601694	T	C	11	0.0402586	0.00575193	0.044736	2.57988e-12	0.00121908	0.000640362	0.0447583	0.0569443	344729
38	rs11613937	T	C	12	0.0203275	0.00261741	0.708191	8.10588e-15	0.000726817	0.000291497	0.708273	0.0126532	344729
39	rs11627485	C	T	14	0.0192932	0.00239119	0.449896	7.14167e-16	4.63597e-05	0.000266251	0.44989	0.861771	344729
40	rs11638477	T	G	15	-0.0145877	0.00238241	0.485143	9.18777e-10	0.000146838	0.000265184	0.485071	0.579769	344729
41	rs11643024	G	A	16	0.0195813	0.00257193	0.691749	2.67547e-14	0.000162663	0.000286323	0.691615	0.569962	344729
42	rs11678584	T	A	2	-0.0233361	0.00344941	0.13826	1.33291e-11	0.000321686	0.000384016	0.138301	0.402205	344729
43	rs11687659	A	C	2	-0.0183325	0.00250076	0.344182	2.29351e-13	6.15374e-05	0.000278511	0.344082	0.82513	344729
44	rs11688682	C	G	2	-0.0178477	0.00276375	0.270473	1.06395e-10	-2.48834e-05	0.000307718	0.270459	0.93555	344729
45	rs1175388	C	T	13	0.0331826	0.00452236	0.925556	2.18172e-13	0.000317906	0.000503699	0.925588	0.527947	344729
46	rs11753985	T	C	6	0.0302511	0.00245402	0.375591	6.58112e-35	6.01897e-05	0.000273199	0.375686	0.825627	344729
47	rs1175550	G	A	1	0.0445983	0.00285871	0.230932	7.5024e-55	-0.00067173	0.000318482	0.230827	0.0349309	344729
48	rs11815832	A	C	10	0.0137412	0.002414	0.46095	1.25444e-08	-0.000148569	0.000268805	0.461048	0.580468	344729
49	rs12277078	T	G	11	0.0210495	0.00288722	0.218043	3.09314e-13	0.000467202	0.000321561	0.218	0.146247	344729
50	rs12350739	A	G	9	-0.0158474	0.00245414	0.612749	1.0666e-10	-9.45033e-05	0.000273144	0.612437	0.729355	344729
51	rs12373988	A	G	22	0.0203461	0.00247579	0.360893	2.07587e-16	0.000578061	0.00027567	0.36072	0.0360006	344729
52	rs12544332	A	C	8	0.0198159	0.00241242	0.587856	2.14487e-16	-0.000157414	0.000268793	0.587935	0.558122	344729
53	rs12548939	T	C	8	-0.0156877	0.00253661	0.330642	6.23634e-10	-0.000462355	0.000282458	0.330546	0.101653	344729
54	rs1260326	C	T	2	-0.0210632	0.00242824	0.607041	4.18023e-18	6.32499e-05	0.000270339	0.606851	0.815012	344729
55	rs12662618	C	T	6	0.0404121	0.00397609	0.0988394	2.90001e-24	0.00064579	0.000442556	0.0989774	0.144503	344729
56	rs12714203	A	G	2	0.0173516	0.00256548	0.687952	1.34927e-11	-4.77506e-05	0.000285599	0.68783	0.867217	344729
57	rs12911387	T	G	15	-0.0221927	0.00247603	0.642729	3.17395e-19	-0.000154061	0.000275775	0.642779	0.576404	344729
58	rs13136833	C	T	4	0.0222601	0.00346568	0.135388	1.33792e-10	-0.00012356	0.00038597	0.135272	0.748871	344729
59	rs13260471	G	A	8	0.0342309	0.00304148	0.193693	2.2228e-29	0.000814761	0.000338616	0.193854	0.016122	344729
60	rs13269725	G	A	8	0.0303677	0.00438826	0.079621	4.51752e-12	-0.000878907	0.000488787	0.0795949	0.0721556	344729
61	rs13326165	G	A	3	0.0228458	0.00293284	0.79489	6.73752e-15	0.000135731	0.000326597	0.794815	0.67771	344729
62	rs1339847	A	G	1	0.125328	0.00378847	0.109691	1e-200	-0.000471738	0.000422802	0.109569	0.264534	344729
63	rs1354034	C	T	3	-0.0207493	0.00242099	0.601467	1.03371e-17	7.44591e-05	0.000269604	0.601097	0.782411	344729
64	rs13702	C	T	8	-0.0272766	0.00262899	0.285333	3.23892e-25	0.000293373	0.000292749	0.28551	0.316281	344729
65	rs1375908	A	T	12	-0.028846	0.00507326	0.941951	1.3023e-08	0.000521645	0.000565342	0.942021	0.35616	344729
66	rs140522	C	T	22	-0.0329477	0.00252656	0.67234	7.34514e-39	0.000350145	0.000281345	0.672322	0.213302	344729
67	rs1421085	C	T	16	0.0203128	0.0024218	0.401679	4.98425e-17	0.000554548	0.000269606	0.401845	0.0396981	344729
68	rs142414016	G	A	17	0.0235176	0.00304638	0.187472	1.16788e-14	-0.000158308	0.000339189	0.187524	0.640696	344729
69	rs145478946	G	A	15	-0.068984	0.0124113	0.00960747	2.72848e-08	-0.00128563	0.00137993	0.00963923	0.351512	344729
70	rs1463597	G	A	10	0.021919	0.00238322	0.459367	3.69148e-20	-0.000157277	0.000265414	0.459414	0.553469	344729
71	rs146472986	T	C	14	0.0862881	0.0111902	0.0120276	1.25112e-14	-0.00099562	0.00124487	0.0120537	0.423838	344729
72	rs1475718	A	G	9	0.0232763	0.00240607	0.439385	3.91381e-22	-0.000101062	0.000267966	0.439344	0.706066	344729
73	rs148311724	A	G	20	0.103199	0.00914875	0.0182111	1.6661e-29	0.000907909	0.00101815	0.0182447	0.37254	344729
74	rs148753960	T	C	16	-0.0735458	0.0126661	0.00999444	6.38425e-09	-0.0012031	0.00141092	0.00998275	0.393824	344729
75	rs149045173	T	C	8	-0.0333295	0.00563845	0.0470296	3.40118e-09	-0.000938107	0.000627687	0.047056	0.135034	344729
76	rs1505307	C	T	3	0.0239865	0.00249184	0.651581	6.24885e-22	9.90144e-05	0.00027742	0.65142	0.721157	344729
77	rs1541699	T	C	16	0.0163178	0.00296493	0.797502	3.72357e-08	6.30667e-05	0.000329834	0.797301	0.848363	344729
78	rs1560711	T	C	19	0.038426	0.00285143	0.776555	2.21769e-41	0.00205292	0.000317463	0.776511	1.00328e-10	344729
79	rs1611236	A	G	6	-0.014029	0.00254324	0.322576	3.46657e-08	3.76084e-05	0.000283143	0.322575	0.894332	344729
80	rs162159	T	C	5	0.0230338	0.00420825	0.0879166	4.4154e-08	-0.000326975	0.000468411	0.0880085	0.485145	344729
81	rs1654425	C	T	19	0.0303629	0.00319467	0.834693	2.02768e-21	0.000992575	0.000355826	0.834737	0.00527934	344729
82	rs17026452	C	G	2	0.0279945	0.00513043	0.0566026	4.85792e-08	-0.000120103	0.000570983	0.0566305	0.833399	344729
83	rs17136324	T	C	7	0.0690643	0.00585246	0.042922	3.91652e-32	0.00103784	0.000652447	0.0428272	0.11168	344729
84	rs17145750	T	C	7	-0.0342745	0.003222	0.161885	2.00956e-26	0.000171673	0.000358642	0.161943	0.63217	344729
85	rs17298829	A	G	11	-0.0231912	0.00408878	0.0947059	1.41338e-08	-0.000117449	0.000455108	0.0947617	0.796355	344729
86	rs174528	C	T	11	0.0187618	0.00245195	0.379047	1.98701e-14	-0.000991377	0.000273019	0.379052	0.000282182	344729
87	rs17476364	C	T	10	0.0974276	0.00379427	0.109865	2.85102e-145	0.000104241	0.000422908	0.109825	0.805306	344729
88	rs1765776	C	A	1	-0.0146492	0.0024021	0.570658	1.07196e-09	-0.000105838	0.000267471	0.570792	0.692327	344729
89	rs17710008	A	G	6	0.0180498	0.00305377	0.186095	3.41067e-09	0.000286959	0.000340128	0.185928	0.398849	344729
90	rs1776050	C	T	1	0.0209672	0.00301695	0.809284	3.66522e-12	-0.000448525	0.00033606	0.809487	0.181989	344729
91	rs1800435	G	C	9	0.0254202	0.00458943	0.0798089	3.04691e-08	0.000330709	0.000511067	0.0798288	0.517571	344729
92	rs1800562	A	G	6	0.0942064	0.00440748	0.0788858	2.70396e-101	0.000901794	0.000491239	0.0787931	0.0663942	344729
93	rs183235732	A	T	19	0.0388673	0.00637877	0.036015	1.10777e-09	-0.000170541	0.000711096	0.035929	0.810463	344729
94	rs185984390	T	A	5	-0.0486503	0.00790286	0.0241612	7.46707e-10	-0.000540228	0.000880321	0.0241363	0.539432	344729
95	rs1891199	G	A	6	-0.0152398	0.0023775	0.519211	1.45693e-10	4.9637e-05	0.000264723	0.519239	0.851265	344729
96	rs1997814	G	T	20	-0.0204766	0.00259428	0.679864	2.95937e-15	-1.5487e-05	0.00028892	0.68008	0.957251	344729
97	rs199795230	T	C	12	0.0227517	0.00325858	0.158232	2.9134e-12	-0.000535728	0.000362866	0.158257	0.139843	344729
98	rs201696892	T	C	2	0.0134541	0.00238777	0.449126	1.75622e-08	-0.000507242	0.000265878	0.44923	0.056417	344729
99	rs2022003	T	A	1	-0.0916482	0.00264326	0.277924	1e-200	-0.000129027	0.000294755	0.278041	0.661572	344729
100	rs2038433	C	T	14	-0.0310277	0.00251294	0.338502	5.13334e-35	-0.000130965	0.000279794	0.338706	0.639729	344729
101	rs2058914	A	G	15	-0.0214627	0.00260651	0.706772	1.81301e-16	-0.000151791	0.000290312	0.706754	0.601075	344729
102	rs206127	T	C	13	-0.0137316	0.00249766	0.343994	3.84875e-08	0.000282418	0.000278098	0.344097	0.309853	344729
103	rs2071646	G	A	7	0.0150093	0.00271972	0.257037	3.41783e-08	-0.000286206	0.000302716	0.257198	0.344425	344729
104	rs2143918	C	A	22	0.0135945	0.00238066	0.47097	1.12811e-08	0.000621822	0.00026513	0.470939	0.0190099	344729
105	rs2161967	G	T	2	0.0180541	0.00241073	0.574691	6.95344e-14	7.6673e-05	0.000268383	0.574568	0.775118	344729
106	rs2190504	C	T	7	-0.0145964	0.00239051	0.443467	1.02273e-09	-5.2185e-05	0.000266228	0.443481	0.844598	344729
107	rs2202239	C	T	3	-0.0138515	0.00252871	0.329452	4.31211e-08	0.000232407	0.000281616	0.32955	0.409223	344729
108	rs2224538	C	T	20	0.0210093	0.00247821	0.362936	2.30728e-17	-0.000255869	0.000275998	0.362923	0.353892	344729
109	rs2235218	C	A	12	-0.05128	0.00251744	0.332771	3.5059e-92	1.94184e-05	0.000280485	0.332585	0.944805	344729
110	rs2247856	A	G	17	0.0351521	0.00237479	0.467522	1.46791e-49	-0.000114826	0.000264547	0.4677	0.664254	344729
111	rs2282077	A	G	9	0.013533	0.00247188	0.365273	4.38339e-08	0.0002753	0.000275288	0.36531	0.317291	344729
112	rs2291395	G	A	17	-0.0143536	0.00238653	0.452187	1.80692e-09	-0.000381604	0.000265838	0.451969	0.151152	344729
113	rs2298992	C	T	4	0.0169768	0.0024296	0.403324	2.80285e-12	0.000209062	0.000270565	0.403313	0.439708	344729
114	rs230542	C	T	4	0.0194736	0.00248113	0.642005	4.21599e-15	-0.00058362	0.000276381	0.642162	0.0347168	344729
115	rs2361710	C	T	17	0.0279407	0.00237835	0.471256	7.33669e-32	0.000104094	0.000264764	0.471146	0.694202	344729
116	rs2405695	T	C	4	0.0141529	0.00240561	0.458174	4.02597e-09	0.000252103	0.000267819	0.458248	0.346542	344729
117	rs2457533	G	A	16	-0.0172396	0.0031303	0.183406	3.64544e-08	-6.49025e-05	0.000348608	0.183375	0.852307	344729
118	rs2464190	C	T	12	0.0179992	0.00242896	0.411624	1.26357e-13	-0.000678821	0.000270475	0.411661	0.0120826	344729
119	rs2506141	C	T	10	-0.0130812	0.00239107	0.457571	4.48208e-08	-0.000615442	0.000266271	0.457542	0.0208147	344729
120	rs2595585	A	G	20	-0.023093	0.00283862	0.227435	4.12287e-16	-0.000316852	0.000316101	0.227479	0.316163	344729
121	rs266100	T	C	10	0.014346	0.00260066	0.701641	3.46505e-08	-0.000157848	0.000289546	0.701497	0.585644	344729
122	rs2692512	A	T	2	0.0201563	0.00254469	0.325823	2.36483e-15	0.000376499	0.000283355	0.325919	0.183941	344729
123	rs2737245	T	G	8	-0.028677	0.00264372	0.282966	2.07683e-27	9.12776e-06	0.000294402	0.282855	0.975266	344729
124	rs282580	C	T	13	0.0216503	0.00362178	0.877761	2.26381e-09	-0.00025776	0.000403529	0.877913	0.522976	344729
125	rs28475409	A	T	17	0.0162619	0.00247909	0.369903	5.40256e-11	0.000227954	0.000276063	0.369938	0.408957	344729
126	rs2857996	A	G	16	0.0218212	0.00279676	0.263288	6.09537e-15	0.000159059	0.000311224	0.26355	0.609298	344729
127	rs28601761	G	C	8	-0.0203971	0.00243447	0.419438	5.38146e-17	0.000223333	0.000271101	0.419467	0.410054	344729
128	rs28659908	C	T	19	-0.0214851	0.00245473	0.405765	2.09508e-18	2.49837e-05	0.000273262	0.405768	0.927153	344729
129	rs2899319	C	A	22	0.0142542	0.00246025	0.615719	6.88732e-09	0.000619484	0.000274031	0.615761	0.0237826	344729
130	rs2906140	A	G	7	-0.0155278	0.0025394	0.675858	9.68144e-10	-0.00016769	0.00028282	0.675871	0.553235	344729
131	rs2964199	C	T	5	-0.0155367	0.00257382	0.680108	1.5771e-09	7.1375e-05	0.000286665	0.68011	0.803373	344729
132	rs2978086	T	C	8	-0.0181456	0.00256712	0.315297	1.56964e-12	0.000137061	0.000285884	0.31526	0.631633	344729
133	rs3184504	C	T	12	-0.0573792	0.00237197	0.518168	3.58922e-129	-0.00102092	0.000264324	0.517975	0.000112308	344729
134	rs330934	T	C	8	-0.0181502	0.00252272	0.333895	6.27336e-13	-0.000216576	0.000280969	0.334017	0.440816	344729
135	rs34191159	A	C	21	-0.0299791	0.00332996	0.149876	2.21055e-19	0.000306695	0.000370899	0.149757	0.408297	344729
136	rs34259616	A	G	20	-0.0164286	0.00237515	0.469897	4.62488e-12	0.000280535	0.000264549	0.470006	0.288951	344729
137	rs34524896	T	C	20	0.0537317	0.0055792	0.0474402	5.96898e-22	-0.000751714	0.000621514	0.047426	0.226476	344729
138	rs34592828	A	G	5	0.0670231	0.00568547	0.0455488	4.53837e-32	-0.000195583	0.000632525	0.0456541	0.757162	344729
139	rs34835465	C	T	4	0.0411879	0.00466479	0.0703206	1.05584e-18	0.00035634	0.000519297	0.0703857	0.49259	344729
140	rs35312489	T	C	19	0.0916285	0.00425285	0.0852151	6.87068e-103	0.000993904	0.000473826	0.0852301	0.0359393	344729
141	rs35418033	T	A	8	0.0195758	0.00303298	0.192638	1.0884e-10	0.000222537	0.000337674	0.192633	0.509878	344729
142	rs35601737	G	C	19	0.015249	0.00258026	0.307746	3.42697e-09	0.000220158	0.000287282	0.307854	0.44347	344729
143	rs35934	T	G	5	-0.0358395	0.00328286	0.845468	9.64273e-28	-0.00041906	0.000365637	0.845489	0.25175	344729
144	rs35998524	T	C	5	0.0661832	0.00404194	0.0960053	3.0839e-60	0.000820542	0.000450237	0.0959773	0.0683849	344729
145	rs3808350	G	A	7	0.0152146	0.002437	0.391107	4.29319e-10	-9.89477e-05	0.000271356	0.391235	0.715379	344729
146	rs3817621	C	G	19	-0.0313421	0.00278559	0.23934	2.30356e-29	-7.73817e-05	0.00031018	0.239295	0.802995	344729
147	rs3866916	G	A	1	-0.0214226	0.00306225	0.229804	2.64363e-12	7.41266e-05	0.000340867	0.229848	0.827846	344729
148	rs3896594	G	T	2	0.0579811	0.00245318	0.382218	2.10863e-123	-0.000238381	0.000273369	0.382078	0.383201	344729
149	rs400824	T	C	8	-0.0155618	0.00260957	0.295048	2.47315e-09	0.000233437	0.00029055	0.295069	0.421726	344729
150	rs4078252	T	C	5	0.0151284	0.00255384	0.322741	3.14942e-09	0.000194756	0.000284419	0.322575	0.493502	344729
151	rs41385645	A	T	7	-0.0576617	0.00607037	0.0398445	2.13452e-21	0.000539014	0.000676122	0.0398328	0.425328	344729
152	rs4148155	G	A	4	-0.0240818	0.00372767	0.114244	1.04643e-10	0.000495256	0.000414874	0.114282	0.232577	344729
153	rs415895	G	C	11	0.026006	0.00248177	0.645139	1.09069e-25	-6.43348e-06	0.000276341	0.645196	0.981426	344729
154	rs42872	C	G	5	-0.0206372	0.00263124	0.293723	4.40555e-15	0.000323624	0.00029299	0.293628	0.269352	344729
155	rs435964	G	T	15	0.0271769	0.00266845	0.275036	2.34369e-24	0.00087396	0.000297173	0.27497	0.00327265	344729
156	rs4554318	T	C	6	-0.0183127	0.00241073	0.46694	3.05351e-14	-0.000271924	0.000268437	0.466898	0.311065	344729
157	rs4737010	A	G	8	-0.0924929	0.0028298	0.228266	1e-200	0.000336723	0.000315559	0.228203	0.285942	344729
158	rs4773395	G	A	13	-0.0153142	0.00239946	0.539308	1.7461e-10	-0.000222643	0.000267136	0.539171	0.404594	344729
159	rs4790740	G	A	17	0.0188724	0.00244523	0.611359	1.1844e-14	0.000342018	0.000272221	0.611482	0.208973	344729
160	rs4793085	C	A	17	-0.0472835	0.00251278	0.658964	5.97585e-79	0.00019442	0.000279953	0.659052	0.487387	344729
161	rs4820091	G	T	22	-0.0230968	0.0030981	0.181259	8.99912e-14	0.000362788	0.000345012	0.181215	0.29302	344729
162	rs4944832	A	G	11	0.0133596	0.00241096	0.414341	3.00656e-08	0.000313772	0.00026846	0.414457	0.242491	344729
163	rs4953589	G	A	2	0.0130327	0.00239038	0.483123	4.97955e-08	-6.47834e-05	0.000266086	0.483077	0.807643	344729
164	rs55968914	G	C	3	0.0171782	0.00285818	0.22378	1.85494e-09	-0.000669175	0.000318224	0.223828	0.0354797	344729
165	rs56090758	A	G	6	-0.0176912	0.0024164	0.473243	2.46093e-13	0.000226369	0.000269086	0.473395	0.400207	344729
166	rs56130222	T	C	2	-0.0188203	0.00291847	0.784297	1.12972e-10	-5.70481e-05	0.00032488	0.784265	0.86061	344729
167	rs56142708	C	A	17	-0.0230703	0.00237664	0.521743	2.83139e-22	-0.000176262	0.000264751	0.521817	0.505562	344729
168	rs57467915	A	G	2	0.123503	0.00968284	0.0152076	2.98676e-37	0.000124156	0.00107865	0.0151941	0.908363	344729
169	rs58339852	A	C	8	0.0149944	0.00264067	0.281203	1.36185e-08	0.00045107	0.000294175	0.28122	0.125193	344729
170	rs592423	C	A	6	-0.0614711	0.00238373	0.553397	1.6788e-146	0.000261514	0.00026559	0.553506	0.324794	344729
171	rs60575087	G	A	5	0.0173372	0.00317251	0.169277	4.63692e-08	-4.89626e-05	0.000353372	0.169194	0.889799	344729
172	rs60757417	G	C	9	-0.0500211	0.0050346	0.0603885	2.939e-23	-0.000448641	0.000560559	0.0604359	0.423511	344729
173	rs6084653	G	C	20	-0.134365	0.00243137	0.390769	1e-200	8.35721e-06	0.000271891	0.390747	0.975479	344729
174	rs6103669	A	G	20	0.0145627	0.00263346	0.28679	3.20693e-08	4.12742e-05	0.000293228	0.286969	0.888061	344729
175	rs61166126	C	T	19	-0.0321381	0.00267861	0.310986	3.69403e-33	0.000468415	0.000298347	0.311054	0.116408	344729
176	rs61807793	A	T	1	0.016581	0.00257861	0.327963	1.27606e-10	2.73409e-06	0.000287078	0.327949	0.992401	344729
177	rs62009267	T	C	15	-0.0160315	0.00281761	0.231136	1.27339e-08	0.000135476	0.000313777	0.231164	0.665915	344729
178	rs62052172	C	G	16	0.0278968	0.00360639	0.124896	1.03371e-14	0.000210762	0.000401418	0.124929	0.599554	344729
179	rs62359095	A	G	5	-0.0195251	0.00305953	0.186865	1.75295e-10	-0.000254091	0.000340678	0.186895	0.455765	344729
180	rs645293	C	T	11	0.0166576	0.0024828	0.644241	1.95975e-11	-0.000133297	0.000276491	0.644478	0.629734	344729
181	rs6467552	T	C	7	-0.0293786	0.00241918	0.505428	6.27047e-34	0.000306576	0.000269297	0.505507	0.254942	344729
182	rs6489370	T	C	12	-0.0135336	0.0024326	0.388371	2.6471e-08	0.000340342	0.000270899	0.388389	0.208993	344729
183	rs651007	T	C	9	-0.0238023	0.00293476	0.20669	5.05941e-16	0.00575915	0.000326484	0.206997	1.30197e-69	344729
184	rs657008	G	A	19	0.0214749	0.00252233	0.329758	1.68772e-17	-0.000215797	0.00028089	0.329835	0.442332	344729
185	rs6592965	A	G	7	-0.0150686	0.00238889	0.453945	2.83354e-10	0.000141432	0.000266036	0.45392	0.594984	344729
186	rs66593272	T	A	8	0.143532	0.00624029	0.037551	5.59758e-117	-0.0012878	0.000695107	0.037561	0.0639308	344729
187	rs6701954	G	T	1	0.017974	0.0023921	0.456474	5.75307e-14	-0.000327064	0.000266369	0.456554	0.219499	344729
188	rs6708784	G	A	2	-0.0137887	0.00237765	0.497603	6.66469e-09	-0.000258978	0.000264745	0.49802	0.327967	344729
189	rs6740433	T	C	2	-0.0145494	0.00262105	0.69619	2.84269e-08	0.000236537	0.000291765	0.696087	0.417533	344729
190	rs68062772	G	A	3	0.0225351	0.00306677	0.183135	2.01419e-13	-0.00132335	0.000341522	0.183122	0.000106699	344729
191	rs6905288	A	G	6	0.0168365	0.00239658	0.567441	2.14092e-12	-0.000257028	0.000266859	0.567349	0.335467	344729
192	rs6911310	T	C	6	-0.0172578	0.00299971	0.195003	8.76658e-09	0.000213173	0.000334082	0.194945	0.523417	344729
193	rs6914805	T	C	6	-0.029086	0.00269436	0.262614	3.66606e-27	6.57212e-05	0.000300062	0.26258	0.82663	344729
194	rs6920965	A	G	6	0.0188762	0.00242622	0.397222	7.26775e-15	-0.000344829	0.000270137	0.39714	0.20178	344729
195	rs6954446	G	A	7	0.014086	0.00256285	0.311595	3.8824e-08	-8.32127e-05	0.00028535	0.311625	0.77058	344729
196	rs6986601	G	A	8	0.0166362	0.00237882	0.541478	2.68658e-12	-0.00072523	0.000264954	0.541669	0.00619698	344729
197	rs7010917	G	C	8	-0.0216645	0.00364649	0.121235	2.8325e-09	0.00011769	0.000405932	0.121232	0.771873	344729
198	rs7135760	T	C	12	-0.0153706	0.00260248	0.296109	3.50582e-09	-0.000253317	0.000289834	0.296055	0.382116	344729
199	rs7141706	G	C	14	-0.0229455	0.00414073	0.0906029	3.00248e-08	-0.000435909	0.000460821	0.0907432	0.34418	344729
200	rs718314	G	A	12	0.0155171	0.00276754	0.242692	2.06258e-08	3.13476e-05	0.000308162	0.24263	0.918975	344729
201	rs718515	A	G	18	0.0284216	0.00238782	0.552571	1.16252e-32	-1.42322e-05	0.000265927	0.552487	0.957318	344729
202	rs7194649	A	C	16	-0.056618	0.00396623	0.105694	3.22775e-46	-0.000122013	0.000441853	0.105651	0.782442	344729
203	rs7220504	A	T	17	0.0155173	0.00257885	0.69402	1.77726e-09	0.000392164	0.000287222	0.694228	0.172138	344729
204	rs72745216	A	G	1	-0.023628	0.00246542	0.372385	9.41673e-22	0.00041582	0.000274528	0.372379	0.129856	344729
205	rs72785409	C	T	5	-0.0578144	0.00353579	0.129625	4.49366e-60	-0.00078839	0.000393907	0.129605	0.045344	344729
206	rs72801474	A	G	5	0.0321981	0.00409568	0.0926191	3.80627e-15	-0.00103169	0.000456078	0.0926317	0.0236925	344729
207	rs72939920	T	A	6	0.0261092	0.002807	0.235438	1.39316e-20	-0.000239575	0.000312569	0.235403	0.443395	344729
208	rs7302816	C	A	12	0.0188637	0.00300166	0.198055	3.29466e-10	0.000482578	0.000334352	0.198029	0.148931	344729
209	rs73208061	A	G	3	-0.0170784	0.0025859	0.350505	3.99669e-11	0.000608943	0.000287846	0.350556	0.0343867	344729
210	rs73567918	A	T	6	0.0226709	0.0039589	0.100746	1.02565e-08	-0.000178579	0.000440903	0.100747	0.685455	344729
211	rs73999671	C	G	17	-0.0678754	0.0101389	0.0141824	2.16671e-11	-0.000398077	0.00112909	0.0141816	0.724414	344729
212	rs74035509	T	C	16	0.0456608	0.0044667	0.077685	1.58526e-24	0.000464671	0.000497025	0.0778217	0.349839	344729
213	rs7412	T	C	19	-0.0444161	0.00436493	0.0804618	2.56626e-24	0.0011301	0.000486185	0.0804374	0.0201034	344729
214	rs7424771	A	G	2	0.0153401	0.00238778	0.446927	1.32547e-10	0.000115453	0.000265846	0.446835	0.664082	344729
215	rs7519429	C	A	1	-0.0206174	0.00248583	0.371247	1.09901e-16	7.60693e-05	0.000276893	0.371363	0.783529	344729
216	rs7520047	C	A	1	-0.0173629	0.00245283	0.413153	1.45747e-12	0.000262035	0.000273062	0.413339	0.337249	344729
217	rs7527758	C	T	1	-0.0197576	0.00239286	0.547299	1.50038e-16	-0.000125728	0.000266416	0.547235	0.63698	344729
218	rs75530256	A	G	4	0.0179268	0.00325652	0.161441	3.69683e-08	4.71408e-05	0.000362544	0.161545	0.896544	344729
219	rs7666296	C	G	4	-0.0472825	0.00259722	0.302954	5.09565e-74	-3.60469e-06	0.000289271	0.30297	0.990058	344729
220	rs77350683	C	T	1	0.0538789	0.00474968	0.0684658	8.06863e-30	0.0010874	0.000529281	0.0683928	0.0399291	344729
221	rs7742854	T	C	6	-0.0161018	0.00243551	0.394753	3.81593e-11	-0.000125321	0.000271132	0.394792	0.643929	344729
222	rs778387	G	C	1	0.0335653	0.00249497	0.403969	3.01926e-41	-6.58397e-05	0.000277868	0.403935	0.812699	344729
223	rs78034547	A	G	15	-0.01755	0.00309751	0.183523	1.46403e-08	-0.000369017	0.000344822	0.183486	0.284545	344729
224	rs7803537	G	A	7	0.0160769	0.00251781	0.659471	1.71301e-10	-0.000166376	0.000280246	0.659471	0.552727	344729
225	rs78058368	C	A	4	0.0189848	0.0023841	0.499321	1.68306e-15	-0.000437653	0.000265461	0.499147	0.0992202	344729
226	rs78132593	A	C	1	0.0178843	0.00287547	0.218652	4.99011e-10	-0.000346163	0.000320046	0.218788	0.279429	344729
227	rs78152188	G	C	11	0.0263401	0.00262325	0.288586	1.01391e-23	8.31927e-05	0.000292096	0.288624	0.775788	344729
228	rs7908745	G	A	10	0.0257101	0.00255318	0.316037	7.56659e-24	0.000158111	0.000284299	0.315983	0.578113	344729
229	rs79323307	A	G	13	0.0350666	0.00525785	0.0546972	2.57276e-11	0.000770479	0.000585579	0.0546856	0.188257	344729
230	rs7948511	C	A	11	-0.0139045	0.00238425	0.551651	5.48782e-09	-0.000537261	0.00026545	0.551701	0.0429744	344729
231	rs7949696	A	T	11	0.014809	0.00265955	0.720924	2.57537e-08	-1.23296e-05	0.000296078	0.721041	0.966783	344729
232	rs79512403	G	T	7	0.0417903	0.00436968	0.0805517	1.14314e-21	-0.000144875	0.000486507	0.0805592	0.765866	344729
233	rs79755767	A	G	12	-0.0271701	0.00399082	0.100011	9.90148e-12	0.000426942	0.00044429	0.100028	0.336576	344729
234	rs79991131	T	C	3	-0.0256506	0.00377804	0.112081	1.12798e-11	-0.000518033	0.000420898	0.11194	0.218406	344729
235	rs80306194	C	T	14	-0.029214	0.00393786	0.1012	1.18495e-13	-0.000309431	0.000438745	0.101118	0.480647	344729
236	rs8050500	C	T	16	0.0185981	0.00238777	0.4462	6.77954e-15	8.71439e-05	0.000265917	0.446057	0.74313	344729
237	rs8056338	A	G	16	-0.0299335	0.00263558	0.288849	6.89287e-30	-0.000120128	0.000293549	0.288722	0.682375	344729
238	rs8125560	C	A	20	0.0267602	0.00302775	0.189823	9.76113e-19	0.0003814	0.000337151	0.189794	0.257954	344729
239	rs8137636	A	G	22	-0.016057	0.0024189	0.597333	3.18127e-11	0.000444465	0.000269376	0.597383	0.0989487	344729
240	rs818580	G	T	7	-0.0278755	0.00247674	0.6289	2.21666e-29	-1.64738e-05	0.000275816	0.62881	0.952373	344729
241	rs852387	C	T	7	0.0179643	0.00282333	0.256447	1.98349e-10	-2.34717e-05	0.000314486	0.256136	0.940505	344729
242	rs855791	G	A	22	0.0353076	0.00240023	0.561547	5.7491e-49	9.57685e-06	0.000267282	0.561531	0.971418	344729
243	rs867635	T	C	1	0.0461775	0.00444327	0.0775678	2.70023e-25	0.000350918	0.000494801	0.0776135	0.478195	344729
244	rs875742	A	G	5	-0.0366826	0.00241575	0.405757	4.63767e-52	0.000290845	0.000269129	0.405834	0.279836	344729
245	rs879236	A	C	1	0.0180766	0.00297086	0.201848	1.1688e-09	4.02179e-05	0.000330776	0.201903	0.903227	344729
246	rs879256	A	G	8	0.0137535	0.00246219	0.372565	2.3267e-08	-6.04524e-05	0.000274163	0.37246	0.825484	344729
247	rs9271727	A	G	6	-0.0435911	0.00283952	0.246553	3.60081e-53	0.000193797	0.000316222	0.246616	0.539974	344729
248	rs9325434	A	G	3	-0.0197972	0.00344566	0.138441	9.17086e-09	4.69765e-05	0.000383786	0.138424	0.90258	344729
249	rs9349205	A	G	6	0.0500584	0.00273128	0.251989	5.3889e-75	0.000539189	0.000304291	0.25193	0.0764029	344729
250	rs9369695	A	C	6	0.0197553	0.00265844	0.277345	1.0787e-13	0.00052669	0.000295883	0.277375	0.0750654	344729
251	rs9410203	A	G	9	0.0644501	0.00489404	0.0630854	1.35114e-39	-0.00135328	0.000544585	0.0632092	0.0129569	344729
252	rs964184	C	G	11	-0.037249	0.00349902	0.867716	1.84629e-26	0.000552685	0.000389933	0.867818	0.156372	344729
253	rs9844972	C	G	3	0.0269095	0.00469128	0.0713621	9.69817e-09	-0.000236383	0.000522423	0.0713565	0.650927	344729
254	rs9850825	A	G	3	0.0175955	0.00239073	0.444823	1.84459e-13	3.06933e-05	0.000266212	0.444854	0.90821	344729
255	rs9868120	A	C	3	0.0138571	0.00250947	0.339569	3.35544e-08	-4.25799e-05	0.00027945	0.339608	0.878895	344729
256	rs9896673	G	C	17	-0.0181231	0.00247619	0.625967	2.50496e-13	-0.000291882	0.000275774	0.626032	0.289869	344729
257	rs9920	C	T	7	0.0347453	0.0038656	0.105479	2.52232e-19	0.000880473	0.000430268	0.105587	0.040724	344729
258	rs9947518	C	T	18	-0.018262	0.00322958	0.835784	1.56336e-08	-0.000134289	0.000359471	0.835677	0.708721	344729

## Sheet: Reticulocyte percentage
	SNP	effect_allele.exposure	other_allele.exposure	chr.exposure	beta.exposure	se.exposure	eaf.exposure	pval.exposure	beta.outcome	se.outcome	eaf.outcome	pval.outcome	samplesize.exposure
1	rs1009360	C	T	2	-0.0144227	0.00243948	0.415403	3.37917e-09	0.000453017	0.000268228	0.415257	0.0912347	344728
2	rs10195252	C	T	2	-0.0226278	0.00245031	0.406254	2.60555e-20	0.000538842	0.000269394	0.406117	0.0454789	344728
3	rs1023243	A	G	13	-0.0156017	0.0024496	0.543659	1.90414e-10	0.000145455	0.000269322	0.543712	0.589143	344728
4	rs10281146	G	A	7	0.0176497	0.00252499	0.363048	2.75359e-12	-6.03131e-05	0.000277629	0.362801	0.828019	344728
5	rs1036332	C	A	1	0.0335902	0.00274752	0.73908	2.30515e-34	-0.000459774	0.000302038	0.739069	0.12795	344728
6	rs1064833	C	T	20	-0.0198358	0.0025298	0.346742	4.48849e-15	-0.000235882	0.000278035	0.346896	0.396222	344728
7	rs10740497	C	T	10	0.0215336	0.00241327	0.46037	4.56037e-19	-7.32714e-05	0.000265315	0.460369	0.78242	344728
8	rs10754567	G	A	1	-0.0207555	0.00287976	0.775039	5.7161e-13	8.06966e-05	0.000316531	0.775038	0.798769	344728
9	rs10760112	T	C	9	0.0187853	0.00261276	0.694526	6.5013e-13	-0.000390696	0.000287153	0.694544	0.173646	344728
10	rs1076872	G	A	3	-0.0805336	0.0025831	0.683699	1e-200	4.32139e-05	0.000284297	0.683704	0.879185	344728
11	rs10894986	A	G	11	0.0538564	0.00406458	0.097017	4.60469e-40	-0.000825771	0.000446664	0.0970875	0.0644941	344728
12	rs11097789	C	T	4	-0.0175335	0.00251253	0.357865	2.99089e-12	0.000590041	0.000276298	0.357713	0.0327182	344728
13	rs11135439	C	T	5	0.0180661	0.00318743	0.173053	1.44647e-08	2.34462e-06	0.000350532	0.172966	0.994663	344728
14	rs11145376	C	T	9	-0.0249767	0.0029426	0.211075	2.11106e-17	4.9202e-05	0.000323662	0.21085	0.879174	344728
15	rs11160752	G	C	14	0.0272523	0.00264409	0.291132	6.61607e-25	-0.000632308	0.000290752	0.290997	0.0296504	344728
16	rs11171911	T	C	12	0.0143977	0.00241124	0.511376	2.35901e-09	-0.000391054	0.000265087	0.511233	0.140163	344728
17	rs11191438	C	G	10	-0.0502554	0.00246309	0.391937	1.76889e-92	0.000303769	0.000270804	0.391809	0.261979	344728
18	rs112010495	T	G	10	-0.0393923	0.00646405	0.0368423	1.10202e-09	-0.000676585	0.000711651	0.0367401	0.341744	344728
19	rs11206574	T	C	1	0.0159751	0.00257929	0.681391	5.88722e-10	-0.000461677	0.000283566	0.681582	0.103502	344728
20	rs11206815	A	C	1	0.0178278	0.0029828	0.794993	2.27667e-09	0.000178251	0.000327898	0.794991	0.586707	344728
21	rs1123751	G	C	19	-0.0238048	0.00285186	0.233847	7.02102e-17	-0.000578743	0.000313469	0.233854	0.064856	344728
22	rs11265838	G	T	9	-0.0175257	0.00247596	0.376794	1.46184e-12	-0.000217882	0.000272239	0.376853	0.423519	344728
23	rs1129393	G	A	3	0.017375	0.00244443	0.58811	1.17978e-12	-0.000590733	0.00026874	0.588114	0.0279383	344728
24	rs1131114	C	T	6	-0.0338833	0.00272783	0.265105	2.03751e-35	-0.000250985	0.000299855	0.265104	0.402581	344728
25	rs113315602	C	A	6	0.0243034	0.00429703	0.0969327	1.55199e-08	-0.000283329	0.000472231	0.0969748	0.548519	344728
26	rs113809617	G	C	9	0.0375109	0.00357036	0.131434	8.16018e-26	-0.000459724	0.000392533	0.131523	0.24153	344728
27	rs113972924	T	C	10	-0.0228427	0.00412156	0.0985365	2.98841e-08	0.000248852	0.000453043	0.0986427	0.582807	344728
28	rs114247628	A	G	1	0.179969	0.0164163	0.00568708	5.83042e-28	0.00254848	0.00180565	0.00568335	0.158129	344728
29	rs114869572	A	G	4	-0.0586301	0.0101455	0.0144604	7.52419e-09	-0.000962333	0.00111472	0.0144774	0.387974	344728
30	rs115421711	G	A	5	0.146141	0.00603461	0.0414848	1.88365e-129	0.0009124	0.000664226	0.0414594	0.169558	344728
31	rs115730158	A	G	5	-0.0300291	0.00508589	0.0644944	3.54258e-09	-0.000748685	0.000558721	0.0645447	0.180247	344728
32	rs11587735	C	A	1	-0.0519795	0.00322304	0.167266	1.7191e-58	5.234e-05	0.000354461	0.167213	0.88261	344728
33	rs116268808	T	C	6	-0.0338526	0.00577613	0.0458753	4.61148e-09	0.000342105	0.000634596	0.0459178	0.589825	344728
34	rs11627485	C	T	14	0.0246849	0.00242198	0.449896	2.1702e-24	4.63597e-05	0.000266251	0.44989	0.861771	344728
35	rs116374150	T	C	1	0.0462575	0.0046758	0.0715652	4.49676e-23	0.000195048	0.000514118	0.0715926	0.704404	344728
36	rs11643024	G	A	16	0.0198427	0.00260521	0.691749	2.61216e-14	0.000162663	0.000286323	0.691615	0.569962	344728
37	rs11650665	G	T	17	-0.014746	0.00263794	0.310168	2.2729e-08	-9.48262e-05	0.000290078	0.309927	0.743745	344728
38	rs11687659	A	C	2	-0.0177474	0.00253313	0.344182	2.45471e-12	6.15374e-05	0.000278511	0.344082	0.82513	344728
39	rs11688682	C	G	2	-0.017108	0.00279953	0.270474	9.91037e-10	-2.48834e-05	0.000307718	0.270459	0.93555	344728
40	rs1175388	C	T	13	0.0354712	0.00458083	0.925556	9.7051e-15	0.000317906	0.000503699	0.925588	0.527947	344728
41	rs1175550	G	A	1	0.0411335	0.00289587	0.230931	8.89201e-46	-0.00067173	0.000318482	0.230827	0.0349309	344728
42	rs11844552	G	A	14	0.101185	0.00792548	0.0238439	2.55447e-37	-0.000227822	0.000871064	0.0238512	0.793674	344728
43	rs12050884	A	C	15	0.0181532	0.0029634	0.208004	9.03233e-10	-4.55984e-05	0.000325766	0.207983	0.888681	344728
44	rs12206204	T	C	6	0.0536294	0.00930935	0.0169307	8.37799e-09	-0.000329553	0.00102313	0.0169438	0.747376	344728
45	rs12210538	G	A	6	0.029419	0.00283433	0.236128	3.10027e-25	-0.00033816	0.000311583	0.236084	0.277791	344728
46	rs12277078	T	G	11	0.0199844	0.00292461	0.218044	8.31955e-12	0.000467202	0.000321561	0.218	0.146247	344728
47	rs12548939	T	C	8	-0.0175214	0.0025694	0.330643	9.16643e-12	-0.000462355	0.000282458	0.330546	0.101653	344728
48	rs1260326	C	T	2	-0.0238622	0.00245959	0.607041	2.98538e-22	6.32499e-05	0.000270339	0.606851	0.815012	344728
49	rs12625234	A	G	20	0.0201896	0.00304043	0.206855	3.13329e-11	1.59663e-05	0.000334089	0.207073	0.961883	344728
50	rs12714203	A	G	2	0.0192713	0.00259864	0.687953	1.2106e-13	-4.77506e-05	0.000285599	0.68783	0.867217	344728
51	rs12911387	T	G	15	-0.0206033	0.00250811	0.64273	2.13501e-16	-0.000154061	0.000275775	0.642779	0.576404	344728
52	rs13106200	A	G	4	0.0179181	0.00243513	0.419216	1.86896e-13	-0.000490167	0.000267715	0.419142	0.067112	344728
53	rs13141926	G	A	4	0.0234743	0.00353537	0.133364	3.14485e-11	-7.1089e-05	0.000388677	0.133244	0.854877	344728
54	rs13260471	G	A	8	0.035136	0.00308082	0.193694	4.00774e-30	0.000814761	0.000338616	0.193854	0.016122	344728
55	rs13269725	G	A	8	0.0315644	0.00444502	0.0796212	1.24022e-12	-0.000878907	0.000488787	0.0795949	0.0721556	344728
56	rs13300853	T	C	9	0.0157289	0.00253753	0.343839	5.70703e-10	-0.00011252	0.000278822	0.344058	0.686539	344728
57	rs13342837	T	C	17	-0.0196576	0.00258189	0.316502	2.67116e-14	-0.000292679	0.000283808	0.316315	0.302422	344728
58	rs1339847	A	G	1	0.130405	0.00383715	0.109691	1e-200	-0.000471738	0.000422802	0.109569	0.264534	344728
59	rs1354034	C	T	3	-0.0212476	0.00245231	0.601467	4.56037e-18	7.44591e-05	0.000269604	0.601097	0.782411	344728
60	rs13702	C	T	8	-0.0264344	0.00266304	0.285332	3.21959e-23	0.000293373	0.000292749	0.28551	0.316281	344728
61	rs140892583	C	T	4	0.0465593	0.00850798	0.0211174	4.44222e-08	-0.00143836	0.000936171	0.0210843	0.124433	344728
62	rs141947880	T	C	11	0.0405034	0.00524739	0.0557256	1.17761e-14	0.000852598	0.000576594	0.0557928	0.139227	344728
63	rs1421085	C	T	16	0.0190705	0.00245317	0.401679	7.63484e-15	0.000554548	0.000269606	0.401845	0.0396981	344728
64	rs142414016	G	A	17	0.025949	0.00308575	0.187473	4.14e-17	-0.000158308	0.000339189	0.187524	0.640696	344728
65	rs143949361	C	T	2	-0.0265356	0.00387072	0.109769	7.11869e-12	0.000228148	0.000425404	0.109788	0.591746	344728
66	rs144195973	T	C	7	0.0730107	0.00593697	0.0429558	9.48637e-35	0.000980755	0.000653446	0.0428609	0.133383	344728
67	rs145478946	G	A	15	-0.0757875	0.0125718	0.0096075	1.65779e-09	-0.00128563	0.00137993	0.00963923	0.351512	344728
68	rs1475718	A	G	9	0.0255992	0.00243715	0.439386	8.37529e-26	-0.000101062	0.000267966	0.439344	0.706066	344728
69	rs148311724	A	G	20	0.107869	0.009267	0.0182112	2.61096e-31	0.000907909	0.00101815	0.0182447	0.37254	344728
70	rs148753960	T	C	16	-0.0705727	0.01283	0.00999447	3.78791e-08	-0.0012031	0.00141092	0.00998275	0.393824	344728
71	rs148795114	A	G	14	-0.0354184	0.00604083	0.0444266	4.54517e-09	-0.00054397	0.000663857	0.044438	0.412554	344728
72	rs149045173	T	C	8	-0.0349105	0.00571138	0.0470298	9.822e-10	-0.000938107	0.000627687	0.047056	0.135034	344728
73	rs1496530	T	C	8	0.0201026	0.00245495	0.598801	2.65155e-16	-0.000111109	0.000269986	0.598877	0.680678	344728
74	rs1505307	C	T	3	0.0315827	0.00252384	0.651582	6.39293e-36	9.90144e-05	0.00027742	0.65142	0.721157	344728
75	rs150787683	C	T	15	0.0203664	0.00346002	0.161909	3.95476e-09	-0.000264142	0.000380296	0.16198	0.487325	344728
76	rs1541699	T	C	16	0.0167526	0.00300329	0.797502	2.4336e-08	6.30667e-05	0.000329834	0.797301	0.848363	344728
77	rs1560711	T	C	19	0.0401891	0.00288828	0.776556	5.31129e-44	0.00205292	0.000317463	0.776511	1.00328e-10	344728
78	rs1614170	C	T	15	0.0151032	0.00269298	0.718046	2.04418e-08	-4.91821e-05	0.00029592	0.717816	0.867999	344728
79	rs1615350	T	C	12	0.0201253	0.00279235	0.753751	5.71874e-13	0.000894966	0.000307025	0.753835	0.00355754	344728
80	rs1654425	C	T	19	0.029907	0.00323603	0.834693	2.43501e-20	0.000992575	0.000355826	0.834737	0.00527934	344728
81	rs17145750	T	C	7	-0.0339844	0.00326371	0.161886	2.18575e-25	0.000171673	0.000358642	0.161943	0.63217	344728
82	rs17182090	T	C	14	-0.0167317	0.00262055	0.306289	1.71815e-10	-0.000535878	0.000288146	0.306316	0.0629216	344728
83	rs174479	G	C	11	0.0193694	0.00319661	0.17012	1.36811e-09	-0.00047148	0.000351475	0.170031	0.179781	344728
84	rs17476364	C	T	10	0.0859246	0.00384425	0.109865	1.39959e-110	0.000104241	0.000422908	0.109825	0.805306	344728
85	rs1765782	C	T	1	-0.0140291	0.00248427	0.626769	1.63234e-08	-0.000375418	0.000273144	0.626959	0.169307	344728
86	rs17710008	A	G	6	0.0191703	0.00309327	0.186095	5.74566e-10	0.000286959	0.000340128	0.185928	0.398849	344728
87	rs1776050	C	T	1	0.0239214	0.00305593	0.809283	4.97622e-15	-0.000448525	0.00033606	0.809487	0.181989	344728
88	rs17853159	A	G	1	0.0260601	0.00439216	0.0814657	2.97146e-09	-0.000759819	0.000482776	0.0814798	0.115522	344728
89	rs1800435	G	C	9	0.0271994	0.00464879	0.0798092	4.89463e-09	0.000330709	0.000511067	0.0798288	0.517571	344728
90	rs1800562	A	G	6	0.105679	0.00446383	0.0788861	8.27942e-124	0.000901794	0.000491239	0.0787931	0.0663942	344728
91	rs183235732	A	T	19	0.0420146	0.00646125	0.0360151	7.90861e-11	-0.000170541	0.000711096	0.035929	0.810463	344728
92	rs1997814	G	T	20	-0.019158	0.00262788	0.679865	3.10027e-13	-1.5487e-05	0.00028892	0.68008	0.957251	344728
93	rs2020971	T	C	16	-0.020703	0.00314638	0.822152	4.71194e-11	0.000314373	0.000345771	0.822031	0.363248	344728
94	rs2022003	T	A	1	-0.0919236	0.00267755	0.277923	1e-200	-0.000129027	0.000294755	0.278041	0.661572	344728
95	rs2058914	A	G	15	-0.0207813	0.00264027	0.706774	3.53102e-15	-0.000151791	0.000290312	0.706754	0.601075	344728
96	rs2161967	G	T	2	0.0179849	0.00244193	0.57469	1.77542e-13	7.6673e-05	0.000268383	0.574568	0.775118	344728
97	rs218265	C	T	4	0.0267003	0.00335549	0.155086	1.76522e-15	-0.000460201	0.000369187	0.154787	0.212571	344728
98	rs2202239	C	T	3	-0.0142685	0.00256142	0.329451	2.54132e-08	0.000232407	0.000281616	0.32955	0.409223	344728
99	rs2224538	C	T	20	0.0236356	0.00251021	0.362937	4.72498e-21	-0.000255869	0.000275998	0.362923	0.353892	344728
100	rs2235218	C	A	12	-0.053608	0.00254991	0.33277	4.60893e-98	1.94184e-05	0.000280485	0.332585	0.944805	344728
101	rs2247856	A	G	17	0.0374843	0.00240543	0.467522	9.88325e-55	-0.000114826	0.000264547	0.4677	0.664254	344728
102	rs2291395	G	A	17	-0.0150866	0.0024174	0.452188	4.35712e-10	-0.000381604	0.000265838	0.451969	0.151152	344728
103	rs2298992	C	T	4	0.0164201	0.00246106	0.403323	2.52813e-11	0.000209062	0.000270565	0.403313	0.439708	344728
104	rs2361710	C	T	17	0.0290085	0.00240909	0.471256	2.18978e-33	0.000104094	0.000264764	0.471146	0.694202	344728
105	rs2439737	T	G	3	-0.016629	0.00240979	0.497416	5.18681e-12	-9.55808e-06	0.00026491	0.497299	0.971218	344728
106	rs2464190	C	T	12	0.017221	0.00246041	0.411625	2.5787e-12	-0.000678821	0.000270475	0.411661	0.0120826	344728
107	rs2516722	C	T	6	-0.0443634	0.00576753	0.0457194	1.45312e-14	0.000559861	0.000634465	0.0456709	0.377554	344728
108	rs2679509	A	G	3	0.0172551	0.00301061	0.200789	9.96759e-09	0.000191133	0.0003309	0.200932	0.563523	344728
109	rs2692512	A	T	2	0.0202118	0.00257762	0.325824	4.47301e-15	0.000376499	0.000283355	0.325919	0.183941	344728
110	rs2723517	C	A	7	0.0144029	0.00241101	0.534672	2.32022e-09	-0.000427759	0.000265034	0.534757	0.106533	344728
111	rs2737265	G	A	8	-0.0322184	0.0026664	0.284636	1.31795e-33	2.92732e-06	0.000293144	0.284499	0.992033	344728
112	rs2748425	C	G	17	-0.02358	0.00306595	0.192051	1.46454e-14	-0.000120426	0.000336996	0.191881	0.720829	344728
113	rs28475409	A	T	17	0.0156117	0.00251119	0.369904	5.0775e-10	0.000227954	0.000276063	0.369938	0.408957	344728
114	rs2857996	A	G	16	0.0278578	0.0028328	0.263288	8.09096e-23	0.000159059	0.000311224	0.26355	0.609298	344728
115	rs28601761	G	C	8	-0.0257649	0.00246583	0.419439	1.49727e-25	0.000223333	0.000271101	0.419467	0.410054	344728
116	rs28622222	A	G	1	-0.0218307	0.0031427	0.231109	3.75232e-12	-0.000574742	0.000345414	0.23119	0.096128	344728
117	rs28659908	C	T	19	-0.0232629	0.00248646	0.405763	8.34065e-21	2.49837e-05	0.000273262	0.405768	0.927153	344728
118	rs2899319	C	A	22	0.0155175	0.00249206	0.615719	4.76661e-10	0.000619484	0.000274031	0.615761	0.0237826	344728
119	rs2909220	G	A	17	-0.0184777	0.00297164	0.791024	5.04023e-10	-6.83913e-07	0.000326646	0.791028	0.998329	344728
120	rs2964199	C	T	5	-0.0166315	0.00260713	0.68011	1.78193e-10	7.1375e-05	0.000286665	0.68011	0.803373	344728
121	rs2978086	T	C	8	-0.0201067	0.00260032	0.315295	1.05803e-14	0.000137061	0.000285884	0.31526	0.631633	344728
122	rs3093988	A	G	6	-0.0406469	0.00306033	0.190389	3.01856e-40	0.000207902	0.000336629	0.190171	0.53684	344728
123	rs3184504	C	T	12	-0.0511765	0.00240311	0.518168	1.43913e-100	-0.00102092	0.000264324	0.517975	0.000112308	344728
124	rs330934	T	C	8	-0.0211919	0.00255531	0.333893	1.10561e-16	-0.000216576	0.000280969	0.334017	0.440816	344728
125	rs34011672	G	A	13	-0.031885	0.004223	0.0888253	4.35311e-14	0.000767843	0.000464439	0.0887619	0.0982766	344728
126	rs34191159	A	C	21	-0.0315068	0.00337302	0.149876	9.6117e-21	0.000306695	0.000370899	0.149757	0.408297	344728
127	rs34259616	A	G	20	-0.0179309	0.00240585	0.469897	9.14113e-14	0.000280535	0.000264549	0.470006	0.288951	344728
128	rs34592828	A	G	5	0.0616787	0.00575931	0.0455475	9.28539e-27	-0.000195583	0.000632525	0.0456541	0.757162	344728
129	rs34835465	C	T	4	0.0383589	0.00472522	0.0703208	4.75883e-16	0.00035634	0.000519297	0.0703857	0.49259	344728
130	rs35312489	T	C	19	0.0955009	0.00430771	0.0852154	8.01678e-109	0.000993904	0.000473826	0.0852301	0.0359393	344728
131	rs35418033	T	A	8	0.0194144	0.00307222	0.192639	2.63015e-10	0.000222537	0.000337674	0.192633	0.509878	344728
132	rs35782301	T	C	1	0.015769	0.00262642	0.298637	1.92713e-09	-9.28147e-05	0.000288643	0.298627	0.747791	344728
133	rs35934	T	G	5	-0.0356538	0.00332536	0.845469	8.12269e-27	-0.00041906	0.000365637	0.845489	0.25175	344728
134	rs35998524	T	C	5	0.0747196	0.00409384	0.0960056	2.1747e-74	0.000820542	0.000450237	0.0959773	0.0683849	344728
135	rs36093510	A	G	14	-0.0380986	0.00461243	0.0757359	1.46218e-16	-0.000544491	0.000507039	0.0757379	0.282885	344728
136	rs3765296	G	A	22	-0.019586	0.00250252	0.631186	5.03037e-15	-0.000624797	0.000275074	0.63136	0.0231244	344728
137	rs3782716	A	C	12	0.0139472	0.00250508	0.640577	2.5847e-08	-4.99144e-05	0.000275466	0.640635	0.856211	344728
138	rs3813356	T	C	6	-0.0228965	0.00243887	0.450409	6.14186e-21	0.000132266	0.000268127	0.450556	0.621805	344728
139	rs3817621	C	G	19	-0.0390749	0.00282137	0.239339	1.31341e-43	-7.73817e-05	0.00031018	0.239295	0.802995	344728
140	rs3856505	G	A	2	-0.017268	0.00295097	0.787584	4.87192e-09	-0.000349398	0.000324464	0.787771	0.281549	344728
141	rs3896594	G	T	2	0.056533	0.00248507	0.382217	1.78238e-114	-0.000238381	0.000273369	0.382078	0.383201	344728
142	rs400824	T	C	8	-0.0148256	0.00264335	0.295048	2.04066e-08	0.000233437	0.00029055	0.295069	0.421726	344728
143	rs4078252	T	C	5	0.0146722	0.00258689	0.32274	1.41478e-08	0.000194756	0.000284419	0.322575	0.493502	344728
144	rs41385645	A	T	7	-0.0538158	0.00614902	0.0398446	2.10669e-18	0.000539014	0.000676122	0.0398328	0.425328	344728
145	rs4148155	G	A	4	-0.0246336	0.00377589	0.114244	6.85962e-11	0.000495256	0.000414874	0.114282	0.232577	344728
146	rs415064	C	G	20	0.0474323	0.00566373	0.0472271	5.5552e-17	-0.000705427	0.000622836	0.047218	0.257381	344728
147	rs415895	G	C	11	0.027948	0.00251384	0.645138	1.04112e-28	-6.43348e-06	0.000276341	0.645196	0.981426	344728
148	rs42872	C	G	5	-0.0207847	0.00266529	0.293724	6.29216e-15	0.000323624	0.00029299	0.293628	0.269352	344728
149	rs4294458	G	T	1	-0.0330103	0.00278635	0.751806	2.25944e-32	2.86419e-05	0.000306241	0.75168	0.925485	344728
150	rs435964	G	T	15	0.0283937	0.00270295	0.275037	8.29469e-26	0.00087396	0.000297173	0.27497	0.00327265	344728
151	rs4737010	A	G	8	-0.0932009	0.00286646	0.228267	1e-200	0.000336723	0.000315559	0.228203	0.285942	344728
152	rs4761517	C	T	12	0.0153164	0.00265829	0.29431	8.33163e-09	0.000171681	0.000292248	0.294238	0.556904	344728
153	rs4793085	C	A	17	-0.0482384	0.00254527	0.658964	4.65157e-80	0.00019442	0.000279953	0.659052	0.487387	344728
154	rs4804413	T	C	19	0.0147967	0.00243172	0.429082	1.16705e-09	-7.27711e-05	0.000267337	0.429123	0.785463	344728
155	rs4820405	A	T	22	-0.0190628	0.00246108	0.596986	9.53235e-15	0.000423182	0.000270569	0.597032	0.117808	344728
156	rs4871880	A	G	8	0.0203619	0.00335502	0.154891	1.28778e-09	0.000270343	0.000368803	0.154919	0.463542	344728
157	rs4949475	C	G	1	0.0148632	0.00245374	0.401695	1.385e-09	-2.30605e-05	0.00026968	0.401837	0.931855	344728
158	rs4953589	G	A	2	0.0146336	0.00242128	0.483123	1.50716e-09	-6.47834e-05	0.000266086	0.483077	0.807643	344728
159	rs4959186	G	T	6	-0.0159024	0.00240863	0.519304	4.05509e-11	4.70349e-05	0.000264768	0.519337	0.859001	344728
160	rs519961	C	T	11	0.0182819	0.00254894	0.66361	7.38754e-13	-0.000210752	0.000280239	0.663781	0.452023	344728
161	rs55953134	T	G	11	0.0145486	0.0024364	0.429646	2.35554e-09	-6.48694e-05	0.000267876	0.429625	0.808654	344728
162	rs56130222	T	C	2	-0.0208679	0.00295619	0.784296	1.67958e-12	-5.70481e-05	0.00032488	0.784265	0.86061	344728
163	rs56142708	C	A	17	-0.0207567	0.00240746	0.521743	6.61759e-18	-0.000176262	0.000264751	0.521817	0.505562	344728
164	rs56340489	T	C	5	-0.0513911	0.00821379	0.0219434	3.93713e-10	-0.000439455	0.00090311	0.0219356	0.62654	344728
165	rs56398785	A	T	2	-0.0580673	0.00352303	0.134623	5.20116e-61	-0.000562259	0.000387437	0.134623	0.146717	344728
166	rs57467915	A	G	2	0.122633	0.0098082	0.0152076	7.30802e-36	0.000124156	0.00107865	0.0151941	0.908363	344728
167	rs5754426	C	T	22	-0.0268404	0.00305473	0.191173	1.54953e-18	0.000292596	0.000335803	0.191132	0.383574	344728
168	rs592423	C	A	6	-0.0722339	0.00241377	0.553396	1.6293e-196	0.000261514	0.00026559	0.553506	0.324794	344728
169	rs6009946	T	C	22	0.0155199	0.00277979	0.248634	2.36429e-08	0.00015558	0.000305505	0.248665	0.610574	344728
170	rs60757417	G	C	9	-0.0557699	0.00509958	0.0603887	7.82168e-28	-0.000448641	0.000560559	0.0604359	0.423511	344728
171	rs6084653	G	C	20	-0.139163	0.00246233	0.390768	1e-200	8.35721e-06	0.000271891	0.390747	0.975479	344728
172	rs61166126	C	T	19	-0.0326604	0.00271326	0.310986	2.29668e-33	0.000468415	0.000298347	0.311054	0.116408	344728
173	rs614149	G	C	3	0.0141968	0.00246405	0.393125	8.34104e-09	0.00013912	0.000270819	0.39292	0.607463	344728
174	rs61807793	A	T	1	0.0175772	0.00261196	0.327964	1.7049e-11	2.73409e-06	0.000287078	0.327949	0.992401	344728
175	rs61818750	G	A	1	0.0223222	0.00400157	0.100247	2.4298e-08	-4.53711e-05	0.000439962	0.100207	0.917864	344728
176	rs62052172	C	G	16	0.0269238	0.00365308	0.124896	1.70805e-13	0.000210762	0.000401418	0.124929	0.599554	344728
177	rs62246132	C	T	3	0.0174006	0.00285724	0.251518	1.13024e-09	-6.80213e-05	0.000314127	0.251574	0.828566	344728
178	rs62359095	A	G	5	-0.0203473	0.0030991	0.186865	5.19159e-11	-0.000254091	0.000340678	0.186895	0.455765	344728
179	rs62482241	A	G	7	-0.0223634	0.0027646	0.254939	6.0256e-16	-0.000209361	0.000303878	0.25493	0.490847	344728
180	rs633323	T	A	2	-0.0184816	0.00262386	0.69728	1.87586e-12	-0.000105565	0.000288337	0.697439	0.714278	344728
181	rs6467552	T	C	7	-0.0312961	0.00245043	0.505426	2.40658e-37	0.000306576	0.000269297	0.505507	0.254942	344728
182	rs6474359	C	T	8	0.142603	0.00629382	0.0378777	1.42233e-113	-0.00126972	0.000692111	0.0378868	0.0665718	344728
183	rs657008	G	A	19	0.0236595	0.00255491	0.329759	2.04786e-20	-0.000215797	0.00028089	0.329835	0.442332	344728
184	rs6675858	T	C	1	-0.0169293	0.00294783	0.213161	9.31172e-09	-2.99029e-05	0.000323961	0.213288	0.926457	344728
185	rs6701954	G	T	1	0.0195905	0.00242302	0.456475	6.22874e-16	-0.000327064	0.000266369	0.456554	0.219499	344728
186	rs6708784	G	A	2	-0.0167179	0.00240837	0.497602	3.88419e-12	-0.000258978	0.000264745	0.49802	0.327967	344728
187	rs6712517	C	A	2	0.0187173	0.00282116	0.758036	3.25837e-11	-1.37369e-05	0.00031015	0.758117	0.964672	344728
188	rs67981690	G	A	12	0.0239712	0.00360962	0.128878	3.12176e-11	-0.000911511	0.000396797	0.128876	0.0216093	344728
189	rs68062772	G	A	3	0.0218251	0.00310647	0.183136	2.13403e-12	-0.00132335	0.000341522	0.183122	0.000106699	344728
190	rs6905288	A	G	6	0.0139009	0.00242764	0.567442	1.02868e-08	-0.000257028	0.000266859	0.567349	0.335467	344728
191	rs6914805	T	C	6	-0.0343873	0.00272906	0.262614	2.13895e-36	6.57212e-05	0.000300062	0.26258	0.82663	344728
192	rs6986601	G	A	8	0.016817	0.0024096	0.541476	2.97509e-12	-0.00072523	0.000264954	0.541669	0.00619698	344728
193	rs7010917	G	C	8	-0.0231174	0.00369365	0.121236	3.88669e-10	0.00011769	0.000405932	0.121232	0.771873	344728
194	rs7141706	G	C	14	-0.0270443	0.00419424	0.0906032	1.13504e-10	-0.000435909	0.000460821	0.0907432	0.34418	344728
195	rs71551021	G	A	6	-0.0274485	0.0045795	0.0778524	2.0523e-09	-0.000441311	0.000503224	0.0779581	0.380504	344728
196	rs71658797	A	T	1	0.021167	0.00366798	0.123589	7.89896e-09	0.000418027	0.000403237	0.123554	0.299887	344728
197	rs718515	A	G	18	0.0247342	0.00241885	0.552569	1.53532e-24	-1.42322e-05	0.000265927	0.552487	0.957318	344728
198	rs7194649	A	C	16	-0.0624146	0.00401732	0.105695	2.054e-54	-0.000122013	0.000441853	0.105651	0.782442	344728
199	rs724801	T	C	3	-0.0256341	0.0035634	0.130746	6.3183e-13	-0.000443251	0.000391662	0.130892	0.257754	344728
200	rs7251232	G	C	19	-0.0167356	0.00293363	0.216528	1.16614e-08	2.6875e-07	0.000322573	0.216476	0.999335	344728
201	rs72745216	A	G	1	-0.0204802	0.0024974	0.372385	2.39994e-16	0.00041582	0.000274528	0.372379	0.129856	344728
202	rs72785409	C	T	5	-0.0617195	0.00358139	0.129623	1.59074e-66	-0.00078839	0.000393907	0.129605	0.045344	344728
203	rs72801474	A	G	5	0.0329756	0.00414866	0.0926194	1.89322e-15	-0.00103169	0.000456078	0.0926317	0.0236925	344728
204	rs72966926	A	G	18	-0.0215124	0.00357149	0.130394	1.7099e-09	-0.000207088	0.000392488	0.130429	0.597757	344728
205	rs7302816	C	A	12	0.0183357	0.00304051	0.198056	1.6367e-09	0.000482578	0.000334352	0.198029	0.148931	344728
206	rs73208061	A	G	3	-0.0231359	0.00261923	0.350504	1.02282e-18	0.000608943	0.000287846	0.350556	0.0343867	344728
207	rs73566007	C	T	6	0.0259998	0.00400672	0.100192	8.64968e-11	-0.000240388	0.000440602	0.100172	0.585349	344728
208	rs74035509	T	C	16	0.0404077	0.00452465	0.0776853	4.25794e-19	0.000464671	0.000497025	0.0778217	0.349839	344728
209	rs7412	T	C	19	-0.0501066	0.00442127	0.0804605	9.10752e-30	0.0011301	0.000486185	0.0804374	0.0201034	344728
210	rs7424771	A	G	2	0.0143277	0.0024187	0.446928	3.15058e-09	0.000115453	0.000265846	0.446835	0.664082	344728
211	rs7527758	C	T	1	-0.0193906	0.00242384	0.5473	1.24853e-15	-0.000125728	0.000266416	0.547235	0.63698	344728
212	rs75530256	A	G	4	0.0187367	0.00329865	0.16144	1.34722e-08	4.71408e-05	0.000362544	0.161545	0.896544	344728
213	rs75628323	T	C	15	-0.030359	0.00542746	0.0527265	2.22597e-08	-0.000251483	0.000597304	0.052614	0.673733	344728
214	rs7644277	A	T	3	-0.0231568	0.00380105	0.112902	1.11476e-09	-0.000612176	0.000418043	0.112765	0.143089	344728
215	rs7666296	C	G	4	-0.0509139	0.00263065	0.302953	2.08545e-83	-3.60469e-06	0.000289271	0.30297	0.990058	344728
216	rs77176630	A	G	7	-0.0153076	0.00270715	0.270179	1.56426e-08	-0.000226755	0.00029757	0.270319	0.446047	344728
217	rs77350683	C	T	1	0.0588091	0.00481098	0.068466	2.35505e-34	0.0010874	0.000529281	0.0683928	0.0399291	344728
218	rs7742854	T	C	6	-0.0146508	0.00246705	0.394753	2.8776e-09	-0.000125321	0.000271132	0.394792	0.643929	344728
219	rs778387	G	C	1	0.0328582	0.0025273	0.403968	1.228e-38	-6.58397e-05	0.000277868	0.403935	0.812699	344728
220	rs78034547	A	G	15	-0.0224114	0.0031375	0.183524	9.14324e-13	-0.000369017	0.000344822	0.183486	0.284545	344728
221	rs7803537	G	A	7	0.015791	0.0025504	0.65947	5.96348e-10	-0.000166376	0.000280246	0.659471	0.552727	344728
222	rs78152188	G	C	11	0.0308135	0.00265706	0.288587	4.33311e-31	8.31927e-05	0.000292096	0.288624	0.775788	344728
223	rs78909033	A	G	2	0.0207318	0.00351124	0.135444	3.54266e-09	-5.6483e-05	0.000386167	0.135278	0.883712	344728
224	rs7896608	G	T	10	-0.0863996	0.00248482	0.372713	1e-200	-9.75611e-05	0.000273589	0.372606	0.721395	344728
225	rs7908745	G	A	10	0.0308234	0.00258606	0.316036	9.55432e-33	0.000158111	0.000284299	0.315983	0.578113	344728
226	rs79512403	G	T	7	0.0405004	0.00442626	0.0805519	5.72269e-20	-0.000144875	0.000486507	0.0805592	0.765866	344728
227	rs79755767	A	G	12	-0.0318641	0.00404238	0.100009	3.2181e-15	0.000426942	0.00044429	0.100028	0.336576	344728
228	rs80306194	C	T	14	-0.0351512	0.00398868	0.101201	1.22687e-18	-0.000309431	0.000438745	0.101118	0.480647	344728
229	rs8050500	C	T	16	0.0213185	0.0024186	0.4462	1.20865e-18	8.71439e-05	0.000265917	0.446057	0.74313	344728
230	rs8056338	A	G	16	-0.0329604	0.00266959	0.288849	5.16654e-35	-0.000120128	0.000293549	0.288722	0.682375	344728
231	rs8125560	C	A	20	0.0317726	0.00306679	0.189824	3.79402e-25	0.0003814	0.000337151	0.189794	0.257954	344728
232	rs818580	G	T	7	-0.0302294	0.00250872	0.6289	1.97606e-33	-1.64738e-05	0.000275816	0.62881	0.952373	344728
233	rs852391	G	A	7	0.0198384	0.00290859	0.218722	9.0803e-12	0.000352465	0.000319883	0.218523	0.270525	344728
234	rs855791	G	A	22	0.0402003	0.00243109	0.561547	2.13501e-61	9.57685e-06	0.000267282	0.561531	0.971418	344728
235	rs875742	A	G	5	-0.0414289	0.00244681	0.405758	2.7842e-64	0.000290845	0.000269129	0.405834	0.279836	344728
236	rs879236	A	C	1	0.0167473	0.00300932	0.201848	2.6215e-08	4.02179e-05	0.000330776	0.201903	0.903227	344728
237	rs9325434	A	G	3	-0.0282108	0.00349008	0.138442	6.3314e-16	4.69765e-05	0.000383786	0.138424	0.90258	344728
238	rs9349205	A	G	6	0.0357303	0.00276729	0.251989	3.94912e-38	0.000539189	0.000304291	0.25193	0.0764029	344728
239	rs9369695	A	C	6	0.019578	0.00269284	0.277344	3.5917e-13	0.00052669	0.000295883	0.277375	0.0750654	344728
240	rs9399137	C	T	6	0.0496858	0.00275246	0.259278	8.31189e-73	0.000312015	0.000302735	0.259211	0.302704	344728
241	rs9410203	A	G	9	0.0652717	0.00495736	0.0630855	1.39637e-39	-0.00135328	0.000544585	0.0632092	0.0129569	344728
242	rs941718	C	T	14	-0.0391677	0.00268524	0.277973	3.54895e-48	6.69498e-05	0.00029517	0.278055	0.820566	344728
243	rs964184	C	G	11	-0.0381586	0.00354428	0.867716	5.01765e-27	0.000552685	0.000389933	0.867818	0.156372	344728
244	rs9696306	C	A	9	-0.016085	0.0026528	0.289534	1.33398e-09	-0.00022335	0.000291614	0.289466	0.443729	344728
245	rs9868120	A	C	3	0.0145199	0.00254193	0.33957	1.11653e-08	-4.25799e-05	0.00027945	0.339608	0.878895	344728
246	rs9896673	G	C	17	-0.0221564	0.00250814	0.625968	1.01648e-18	-0.000291882	0.000275774	0.626032	0.289869	344728
247	rs9920	C	T	7	0.0387169	0.00391552	0.10548	4.72389e-23	0.000880473	0.000430268	0.105587	0.040724	344728
248	rs9922624	T	C	16	-0.0262545	0.00452004	0.0764516	6.3103e-09	-0.000576188	0.000496872	0.0764672	0.2462	344728

## Sheet: MCH concentration
	SNP	effect_allele.exposure	other_allele.exposure	chr.exposure	beta.exposure	se.exposure	eaf.exposure	pval.exposure	beta.outcome	se.outcome	eaf.outcome	pval.outcome	samplesize.exposure
1	rs10229552	A	T	7	-0.0272789	0.00473662	0.0669148	8.46155e-09	-0.000397281	0.000528918	0.0669126	0.452581	350468
2	rs10793962	T	A	9	0.0392768	0.00495827	0.0607862	2.35396e-15	0.00368328	0.000553701	0.0607831	2.89334e-11	350468
3	rs10923397	T	C	1	0.018683	0.00323193	0.162113	7.44303e-09	-0.000367066	0.000360962	0.162052	0.309196	350468
4	rs11085824	G	A	19	0.0258291	0.00243466	0.378393	2.73338e-26	-0.000335929	0.00027193	0.378439	0.216701	350468
5	rs11218968	G	A	11	-0.0339064	0.00598066	0.0408378	1.4345e-08	-0.00065471	0.00066806	0.040812	0.327078	350468
6	rs112875651	A	G	8	-0.024575	0.00245577	0.392697	1.42955e-23	0.000202468	0.000274287	0.392706	0.460417	350468
7	rs114247628	A	G	1	0.135263	0.0161529	0.00569395	5.595e-17	0.00254848	0.00180565	0.00568335	0.158129	350468
8	rs11530658	G	A	11	0.0317757	0.00396185	0.0995297	1.05706e-15	-0.000825575	0.000442348	0.0995623	0.061994	350468
9	rs11568972	C	A	4	0.015671	0.00250506	0.342558	3.96077e-10	-0.000113701	0.000279771	0.342565	0.684443	350468
10	rs11627485	C	T	14	0.0290954	0.00238404	0.450002	2.99709e-34	4.63597e-05	0.000266251	0.44989	0.861771	350468
11	rs11641169	C	G	16	-0.0264624	0.00309577	0.822079	1.25806e-17	0.000392626	0.000345683	0.82201	0.256042	350468
12	rs11708390	A	C	3	-0.0187359	0.00338678	0.14219	3.16709e-08	0.000317833	0.000378052	0.142255	0.400509	350468
13	rs11735662	T	C	4	0.0442947	0.00648979	0.0343141	8.7882e-12	0.000134346	0.000724461	0.0343541	0.852882	350468
14	rs11750130	G	A	5	0.0296673	0.00250588	0.349887	2.48657e-32	0.000157416	0.000279867	0.350012	0.573799	350468
15	rs1175550	G	A	1	0.0403948	0.00285064	0.230895	1.43814e-45	-0.00067173	0.000318482	0.230827	0.0349309	350468
16	rs12151021	G	A	19	0.0145281	0.00253536	0.674442	1.00383e-08	-0.000300658	0.000283168	0.674464	0.288344	350468
17	rs12164905	T	G	15	0.0175297	0.00303512	0.187792	7.67414e-09	1.6358e-05	0.0003389	0.187817	0.961503	350468
18	rs12451471	T	C	17	0.0199575	0.00244855	0.373925	3.62827e-16	1.91865e-05	0.000273474	0.37369	0.944068	350468
19	rs12544332	A	C	8	0.0184097	0.00240604	0.587877	1.99297e-14	-0.000157414	0.000268793	0.587935	0.558122	350468
20	rs12674456	C	T	7	0.0200536	0.00342183	0.139811	4.61955e-09	-0.000509357	0.000382036	0.139826	0.182445	350468
21	rs12721051	G	C	19	0.0221868	0.00301646	0.190397	1.91029e-13	-0.000294621	0.00033688	0.190351	0.381814	350468
22	rs13092376	C	A	3	0.0163798	0.00240693	0.419004	1.01018e-11	0.00043141	0.000268752	0.419044	0.108444	350468
23	rs13209450	T	C	6	0.0400277	0.00333947	0.14725	4.25794e-33	0.000117371	0.000373101	0.147165	0.75308	350468
24	rs13306780	C	A	17	-0.0578866	0.00260865	0.702249	5.06991e-109	0.000129304	0.000291509	0.702246	0.657357	350468
25	rs141494605	C	T	16	-0.181397	0.0162558	0.00596592	6.55089e-29	-0.00117637	0.00181385	0.00598112	0.51663	350468
26	rs141752713	T	C	1	-0.0154949	0.00280004	0.238914	3.13531e-08	0.000561117	0.000312622	0.238857	0.0726742	350468
27	rs1419114	G	A	1	-0.0521646	0.00397673	0.902328	2.67239e-39	-0.000123223	0.000444071	0.9023	0.781408	350468
28	rs147730268	T	G	12	0.0243172	0.00425867	0.0886333	1.13032e-08	0.000348789	0.000475592	0.0886523	0.463328	350468
29	rs1485471	T	C	1	0.0163099	0.00247706	0.357068	4.57404e-11	0.000372205	0.000276621	0.356995	0.178452	350468
30	rs1567668	G	A	8	0.0177727	0.00240051	0.570735	1.32678e-13	-8.76537e-05	0.000268051	0.570682	0.743666	350468
31	rs1668871	C	T	1	0.0173958	0.002427	0.386408	7.6454e-13	0.000367297	0.00027101	0.386414	0.175326	350468
32	rs174559	A	G	11	0.0193009	0.0026295	0.281655	2.13845e-13	-0.000962954	0.000293757	0.281585	0.00104532	350468
33	rs1800562	A	G	6	0.137147	0.0043941	0.0787646	1e-200	0.000901794	0.000491239	0.0787931	0.0663942	350468
34	rs183034862	T	C	2	-0.0457493	0.00784891	0.0251527	5.58959e-09	0.00015415	0.000876586	0.0251658	0.860409	350468
35	rs2022003	T	A	1	-0.0587318	0.00263832	0.2779	1.04954e-109	-0.000129027	0.000294755	0.278041	0.661572	350468
36	rs218265	C	T	4	0.0185741	0.00330347	0.154993	1.88257e-08	-0.000460201	0.000369187	0.154787	0.212571	350468
37	rs2228129	C	T	17	0.0164209	0.00272096	0.74704	1.59166e-09	0.000334724	0.000303813	0.746878	0.270574	350468
38	rs2285005	A	G	14	-0.0253771	0.00250165	0.339747	3.5465e-24	-7.66939e-05	0.000279395	0.339887	0.7837	350468
39	rs228909	G	A	22	-0.0172173	0.00294699	0.209779	5.15241e-09	6.69346e-05	0.000329118	0.209761	0.838841	350468
40	rs2361017	T	A	3	0.0166079	0.00260787	0.679004	1.91267e-10	0.000229332	0.000291176	0.678927	0.430929	350468
41	rs2438206	C	G	8	0.0273834	0.00448254	0.0753468	1.00425e-09	0.000282311	0.000500503	0.075363	0.572718	350468
42	rs28361039	A	G	6	-0.0151362	0.00261557	0.638453	7.17266e-09	-0.00053727	0.000292185	0.63859	0.0659447	350468
43	rs2853975	T	A	6	-0.027749	0.00258388	0.298701	6.72048e-27	-9.66724e-05	0.000288551	0.298588	0.737605	350468
44	rs28552840	C	G	15	-0.0324932	0.00276968	0.239595	8.88383e-32	-0.000376926	0.000309267	0.239634	0.222932	350468
45	rs28884574	G	C	19	-0.0168977	0.0024203	0.596005	2.92213e-12	0.00018147	0.000270271	0.596025	0.501943	350468
46	rs34060476	G	A	7	-0.0192499	0.00347381	0.134373	3.00227e-08	0.000374559	0.000387788	0.13444	0.334102	350468
47	rs34164109	T	C	6	0.0783665	0.00269417	0.261608	8.64968e-186	0.000267951	0.000301246	0.261617	0.373748	350468
48	rs34221578	T	C	17	-0.0256417	0.00447324	0.0772669	9.91996e-09	2.97162e-05	0.00049965	0.0772159	0.952575	350468
49	rs34651	T	C	5	0.0311588	0.00434661	0.918327	7.59626e-13	-5.91077e-05	0.000485667	0.918398	0.903133	350468
50	rs35303804	A	G	6	-0.0295024	0.00248278	0.351987	1.47503e-32	4.70203e-05	0.000277323	0.351995	0.865364	350468
51	rs35596	C	T	16	-0.0169345	0.00288131	0.225774	4.17225e-09	7.00184e-05	0.000321719	0.225813	0.827711	350468
52	rs3735964	A	C	8	-0.0275071	0.00383867	0.106329	7.74819e-13	0.000943847	0.000428648	0.106356	0.027672	350468
53	rs3760047	A	G	16	-0.0481766	0.00303421	0.810429	9.44713e-57	-3.70357e-05	0.000338876	0.810408	0.912973	350468
54	rs3768044	C	T	1	-0.0205923	0.00284734	0.22361	4.76431e-13	-0.000181655	0.000318015	0.22365	0.567854	350468
55	rs3808580	C	T	8	-0.0148653	0.00261908	0.708354	1.38172e-08	-5.01095e-05	0.000292532	0.708445	0.863991	350468
56	rs3811444	T	C	1	0.0312761	0.00250507	0.334145	9.15588e-36	-0.0012079	0.000279868	0.334194	1.58942e-05	350468
57	rs3827554	C	A	3	0.0289648	0.00255697	0.688528	9.67164e-30	-0.000364256	0.000285588	0.688477	0.202148	350468
58	rs415895	G	C	11	0.0207821	0.0024745	0.645203	4.53837e-17	-6.43348e-06	0.000276341	0.645196	0.981426	350468
59	rs4737010	A	G	8	-0.0640742	0.00282366	0.228238	6.5013e-114	0.000336723	0.000315559	0.228203	0.285942	350468
60	rs4846914	A	G	1	-0.0143497	0.00242425	0.607134	3.23743e-09	-0.000432688	0.000270697	0.607293	0.109949	350468
61	rs55794721	A	G	1	0.0133882	0.00240812	0.406994	2.70589e-08	8.2304e-05	0.000269018	0.406881	0.759649	350468
62	rs55897013	G	C	2	-0.0138565	0.00240194	0.413574	7.98638e-09	0.000184913	0.000268287	0.413507	0.490674	350468
63	rs563995	A	G	19	0.0282987	0.00285091	0.226788	3.22478e-23	0.000292436	0.000318393	0.22677	0.35837	350468
64	rs59616136	A	G	19	0.0456756	0.00415845	0.0930257	4.62062e-28	-0.000713422	0.000464735	0.0928637	0.124756	350468
65	rs60757417	G	C	9	-0.0297612	0.00502034	0.0603881	3.0669e-09	-0.000448641	0.000560559	0.0604359	0.423511	350468
66	rs6084653	G	C	20	0.015634	0.00243458	0.390648	1.34971e-10	8.35721e-06	0.000271891	0.390747	0.975479	350468
67	rs61750929	T	C	9	0.0506241	0.0051988	0.0551216	2.09652e-22	-0.00197785	0.000580292	0.0551865	0.000653582	350468
68	rs61850681	A	G	10	0.0221052	0.00279107	0.238246	2.38232e-15	-0.000282619	0.000311641	0.23833	0.364475	350468
69	rs623887	T	C	15	-0.0182489	0.00293994	0.20477	5.39871e-10	1.03464e-05	0.00032835	0.204689	0.974863	350468
70	rs66593272	T	A	8	0.106861	0.00622182	0.0375721	4.33012e-66	-0.0012878	0.000695107	0.037561	0.0639308	350468
71	rs6684364	A	G	1	0.017552	0.00274873	0.247615	1.71072e-10	-0.000388705	0.000307012	0.24758	0.205481	350468
72	rs6730558	T	C	2	0.0155599	0.00244387	0.380363	1.93117e-10	-0.000233989	0.000272855	0.380293	0.391136	350468
73	rs686952	C	A	2	-0.0152579	0.00260793	0.710822	4.90287e-09	-0.000625092	0.000291375	0.711004	0.0319279	350468
74	rs718515	A	G	18	-0.0146087	0.00238119	0.552477	8.52334e-10	-1.42322e-05	0.000265927	0.552487	0.957318	350468
75	rs7206953	C	T	17	0.0157659	0.00268298	0.736373	4.20049e-09	-0.000124487	0.000299707	0.736481	0.677877	350468
76	rs72763679	A	G	16	-0.046328	0.00485303	0.0756292	1.35363e-21	0.00014428	0.000542136	0.0756	0.790138	350468
77	rs72980278	T	G	6	-0.0327221	0.00536071	0.0534548	1.03514e-09	-0.00135331	0.000599072	0.0533849	0.0238831	350468
78	rs739787	A	G	12	-0.0224483	0.00403139	0.0958608	2.57336e-08	-0.000447353	0.000450323	0.0958238	0.320513	350468
79	rs7702189	A	G	5	-0.0233344	0.00241966	0.592755	5.26138e-22	-0.000354765	0.000270195	0.592743	0.189185	350468
80	rs7777063	T	G	7	-0.0258752	0.00378944	0.88956	8.60994e-12	-0.000100114	0.000423121	0.889565	0.812961	350468
81	rs78909033	A	G	2	0.0195289	0.0034571	0.135365	1.61585e-08	-5.6483e-05	0.000386167	0.135278	0.883712	350468
82	rs806970	T	C	6	-0.0258654	0.00459856	0.0711235	1.86012e-08	0.000456783	0.0005136	0.0711224	0.373801	350468
83	rs855719	C	T	9	0.0144089	0.00240663	0.585061	2.13722e-09	-0.000221709	0.000268716	0.584956	0.409334	350468
84	rs855791	G	A	22	0.0648346	0.00239148	0.561411	1.08143e-161	9.57685e-06	0.000267282	0.561531	0.971418	350468
85	rs8887	C	T	19	0.0286237	0.00241471	0.573496	2.08353e-32	-0.000448588	0.000269703	0.573634	0.0962587	350468
86	rs921968	T	G	2	-0.0156475	0.00240178	0.586705	7.28115e-11	0.000225038	0.000268266	0.586653	0.401548	350468
87	rs964184	C	G	11	-0.0335488	0.00348961	0.867715	7.0291e-22	0.000552685	0.000389933	0.867818	0.156372	350468
88	rs9801017	A	G	7	0.0413994	0.0024403	0.623682	1.58635e-64	0.000439127	0.000272669	0.623696	0.107294	350468
89	rs9835254	C	T	3	-0.0164673	0.00242213	0.400096	1.05755e-11	-0.000328547	0.000270528	0.400113	0.22457	350468
90	rs9850274	G	A	3	0.0187183	0.00261107	0.707702	7.57879e-13	-2.10925e-05	0.000291646	0.707834	0.942345	350468
91	rs9895625	G	A	17	0.0385784	0.00294001	0.202549	2.52174e-39	0.000186777	0.000328366	0.202465	0.569486	350468
92	rs9924236	G	A	16	0.017815	0.00241304	0.403581	1.55346e-13	0.000373079	0.000269484	0.403646	0.166231	350468

[truncated: 13 more sheets: Haemoglobin concentration, Mean corpuscular volume, White blood cell count, Monocyte count, Monocyte percentage, Lymphocyte count, Lymphocyte percentage, Neutrophil count, Neutrophil percentage , Sum basophil neutrophil counts, Basophil percentage , Eosinophil counts, Eosinophil percentage]
