# Supplementary material for: Blood Cells and Venous Thromboembolism Risk: A Two-Sample Mendelian Randomization Study
Source: Front Cardiovasc Med. 2022 Jul 8;9:919640. doi: 10.3389/fcvm.2022.919640 (PMC9304581; doi:10.3389/fcvm.2022.919640)
Supplement: Supplementary Table 2 — Results of MR analysis. [file Table_2.XLSX]

## Sheet: Information of the data
Exposures	Sample size	Year	SNP number	Authors	ID	PMID
Platelet count	350474	2018	403	Neale lab	ukb-d-30080_irnt	NA
Mean platelet (thrombocyte) volume	350470	2018	397	Neale lab	ukb-d-30100_irnt	NA
Platelet distribution width	350470	2018	310	Neale lab	ukb-d-30110_irnt	NA
Red blood cell (erythrocyte) count	350475	2018	314	Neale lab	ukb-d-30010_irnt	NA
Red blood cell (erythrocyte) distribution width	350473	2018	269	Neale lab	ukb-d-30070_irnt	NA
Hematocrit	173039	2016	109	Astle et.al	ebi-a-GCST004604	27863252
Mean reticulocyte volume	344728	2018	290	Neale lab	ukb-d-30260_irnt	NA
Reticulocyte count	344729	2018	258	Neale lab	ukb-d-30250_irnt	NA
Reticulocyte percentage	344728	2018	248	Neale lab	ukb-d-30240_irnt	NA
Mean corpuscular haemoglobin concentration	350468	2018	92	Neale lab	ukb-d-30060_irnt	NA
Haemoglobin concentration	350474	2018	268	Neale lab	ukb-d-30020_irnt	NA
Mean corpuscular volume	350473	2018	337	Neale lab	ukb-d-30040_irnt	NA
White blood cell (leukocyte) count	350470	2018	301	Neale lab	ukb-d-30000_irnt	NA
Monocyte count	349856	2018	302	Neale lab	ukb-d-30130_irnt	NA
Monocyte percentage	349861	2018	283	Neale lab	ukb-d-30190_irnt	NA
Lymphocyte count	349856	2018	299	Neale lab	ukb-d-30120_irnt	NA
Lymphocyte percentage	349861	2018	261	Neale lab	ukb-d-30180_irnt	NA
Neutrophil count	170702	2016	138	Astle et.al	ebi-a-GCST004629	27863252
Neutrophil percentage of granulocytes	170672	2016	135	Astle et.al	ebi-a-GCST004623	27863252
Sum basophil neutrophil counts	170143	2016	138	Astle et.al	ebi-a-GCST004620	27863252
Basophil percentage of granulocytes	170223	2016	55	Astle et.al	ebi-a-GCST004634	27863252
Eosinophil counts	172275	2016	160	Astle et.al	ebi-a-GCST004606	27863252
Eosinophil percentage of granulocytes	170536	2016	142	Astle et.al	ebi-a-GCST004617	27863252
NA, no adjusted estimates is available

## Sheet: Statistics
Exposures	IVE (FE)				IVE (RE)				Weighted median				MR Egger				Cochrane's Q value	intercept of pleiotropy	p for pleiotropy
	OR	lci95	uci95	p	OR	lci95	uci95	p	OR	lci95	uci95	p	OR	lci95	uci95	p
Platelet count	1.0003	0.999353	1.00125	0.534366	1.0003	0.999114	1.00149	0.62003	1.00045	0.998742	1.00217	0.60326	1.00147	0.999376	1.00357	0.16968	631.364	-4.62735e-05	0.184874
Mean platelet (thrombocyte) volume	0.99961	0.998903	1.00032	0.280497	0.99961	0.998742	1.00048	0.3792	0.99929	0.998109	1.00047	0.238955	0.999168	0.997878	1.00046	0.20741	596.426	2.83612e-05	0.364779
Platelet distribution width	0.999222	0.998298	1.00015	0.0995558	0.999222	0.997651	1.0008	0.332546	0.998747	0.99709	1.00041	0.139146	1.00092	0.998525	1.00332	0.452659	892.7	-8.72028e-05	0.0671652
Red blood cell (erythrocyte) count	0.998217	0.996865	0.999572	0.00990566	0.998217	0.996217	1.00022	0.0812691	0.998525	0.995834	1.00122	0.283421	0.996785	0.992974	1.00061	0.1004	685.02	4.27616e-05	0.388956
Red blood cell (erythrocyte) distribution width	1.00187	1.00078	1.00297	0.000813255	1.00187	1.00027	1.00348	0.0221809	0.999948	0.998004	1.0019	0.958357	1.0006	0.997807	1.0034	0.673952	574.301	5.372e-05	0.279322
Hematocrit	0.999971	0.99839	1.00155	0.971038	0.999971	0.996439	1.00351	0.987046	1.00076	0.998033	1.00349	0.585246	0.994181	0.986506	1.00192	0.142887	540.051	0.000235673	0.10244
Mean corpuscular volume of reticulocyte	1.00258	1.00153	1.00362	1.20502e-06	1.00258	1.00104	1.00412	0.00104	1.00143	0.999695	1.00316	0.106378	1.00045	0.99769	1.00321	0.752314	633.335	9.19964e-05	0.0700366
Reticulocyte count	0.9999	0.998674	1.00113	0.873537	0.9999	0.997855	1.00195	0.923998	0.999908	0.997632	1.00219	0.937065	1.00156	0.997996	1.00514	0.391768	715.4	-6.39242e-05	0.266218
Reticulocyte percentage	1.00058	0.999387	1.00178	0.340741	1.00058	0.999116	1.00205	0.437379	0.999935	0.997713	1.00216	0.954264	1.00121	0.998618	1.0038	0.362177	371.696	-2.57253e-05	0.566017
Mean corpuscular haemoglobin concentration	0.999484	0.997333	1.00164	0.639074	0.999484	0.996466	1.00251	0.738244	1.00094	0.997319	1.00458	0.610178	1.00121	0.99551	1.00694	0.679061	179.232	-6.30877e-05	0.48637
Haemoglobin concentration	1.0003	0.998567	1.00203	0.736118	1.0003	0.997361	1.00324	0.842616	1.00101	0.997794	1.00424	0.538667	0.997353	0.991847	1.00289	0.348976	769.189	7.5766e-05	6.15327e-05
Mean corpuscular volume	1.0013	1.00039	1.00221	0.00500093	1.0013	1.00017	1.00243	0.0240604	1.00142	0.999769	1.00307	0.0918312	1.00066	0.998786	1.00253	0.492539	520.085	3.12356e-05	0.400104
White blood cell (leukocyte) count	0.998985	0.99761	1.00036	0.148648	0.998985	0.996795	1.00118	0.364576	1.00004	0.997576	1.0025	0.977553	0.996707	0.991861	1.00158	0.185817	761.277	6.57504e-05	0.304808
Monocyte count	0.998201	0.997107	0.999295	0.00127279	0.998201	0.996481	0.999923	0.0406031	0.998481	0.996561	1.00041	0.121725	0.996788	0.993934	0.99965	0.0286419	745.344	5.76487e-05	0.226965
Monocyte percentage	0.999339	0.99824	1.00044	0.238195	0.999339	0.998029	1.00065	0.322807	0.998928	0.99703	1.00083	0.269103	0.998252	0.996004	1.00051	0.129507	401.345	4.64224e-05	0.246265
Lymphocyte count	1.00079	0.999418	1.00215	0.260296	1.00079	0.999235	1.00234	0.320735	1.00131	0.998995	1.00363	0.26775	1.00221	0.998616	1.00581	0.229594	383.002	-4.07956e-05	0.390838
Lymphocyte percentage	1.00135	0.999835	1.00287	0.000773743	1.00135	0.999177	1.00353	0.223235	1.00031	0.997734	1.0029	0.813001	0.99988	0.994752	1.00503	0.963455	535.068	4.12331e-05	6.65461e-05
Neutrophil count	0.998943	0.997531	1.00036	0.143081	0.998943	0.996156	1.00174	0.458464	1.0007	0.99821	1.0032	0.580098	0.997634	0.991437	1.00387	0.457556	534.524	5.2437e-05	0.644922
Neutrophil percentage of granulocytes	1.00045	0.999043	1.00185	0.532707	1.00045	0.998916	1.00198	0.566991	0.999776	0.997362	1.0022	0.85607	1.00016	0.996572	1.00377	0.929351	159.137	1.19516e-05	0.864192
Sum basophil neutrophil counts	0.998835	0.997426	1.00025	0.105706	0.998835	0.996054	1.00162	0.412547	1.0007	0.998266	1.00315	0.571714	0.997757	0.991583	1.00397	0.479649	534.018	4.30898e-05	0.703241
Basophil percentage of granulocytes	0.999827	0.997592	1.00207	0.879753	0.999827	0.997486	1.00217	0.885188	1.00078	0.997078	1.0045	0.67935	0.998366	0.993927	1.00282	0.474961	59.2736	6.45138e-05	0.451819
Eosinophil counts	0.999977	0.998722	1.00123	0.971336	0.999977	0.998529	1.00143	0.975152	1.00017	0.998007	1.00234	0.877551	0.998778	0.995397	1.00217	0.480921	211.602	5.33538e-05	0.444302
Eosinophil percentage of granulocytes	1.00014	0.998784	1.0015	0.836756	1.00014	0.998693	1.0016	0.846815	1.00037	0.998061	1.00268	0.755507	0.999295	0.99582	1.00278	0.691891	160.398	3.59746e-05	0.599994
